# Supplementary material for: Evolutionary Timeline and Genomic Plasticity Underlying the Lifestyle Diversity in Rhizobiales
Source: mSystems. 2020 Jul 14;5(4):e00438-20. doi: 10.1128/mSystems.00438-20 (PMC7363004; doi:10.1128/mSystems.00438-20)
Supplement: DATA SET S1 [file mSystems.00438-20-sd001.xlsx]

## Sheet: a
Bacteria	Lifestyle	Isolation site	Source	Genome completeness (%)	Analyzed in the study?	OTU representative?	Reference strain?
Afifella_pfennigii_DSM_17143	free-living	water	https://bacdive.dsmz.de/strain/13876	99.4	yes	yes
Afipia_birgiae_34632	free-living	water	Pagnier et al. (2012)	99.66	yes
Afipia_broomeae_ATCC_49717	animal-associated	Homo sapiens	Levy et al. (2018)	99.68	yes
Afipia_clevelandensis_ATCC_49720	animal-associated	Homo sapiens	BioSample: SAMN02463899	99.21	yes
Afipia_felis_76713	animal-associated	Homo sapiens	Benamar et al. (2014)	90.74
Afipia_felis_ATCC_53690	animal-associated	Homo sapiens	BioSample: SAMN02463900	99.68	yes
Afipia_massiliensis_LC387	free-living	cave	BioSample: SAMN03493436	100	yes	yes
Afipia_sp_1NLS2	free-living	subsurface	BioSample: SAMN02441808	99.04	yes	yes
Afipia_sp_NBIMC_P1-C1	animal-associated	blood; Homo sapiens	BioSample: SAMN02951891	100
Afipia_sp_NBIMC_P1-C2	animal-associated	blood; Homo sapiens	BioSample: SAMN02951892	100
Afipia_sp_NBIMC_P1-C3	animal-associated	blood; Homo sapiens	BioSample: SAMN02951893	100	yes
Afipia_sp_OHSU_I-C4	animal-associated	blood; Homo sapiens	BioSample: SAMN02952942	100
Afipia_sp_OHSU_I-C6	animal-associated	blood; Homo sapiens	BioSample: SAMN02952941	100
Afipia_sp_OHSU_II-C1	animal-associated	blood; Homo sapiens	BioSample: SAMN02952945	100	yes
Afipia_sp_OHSU_II-C2	animal-associated	blood; Homo sapiens	BioSample: SAMN02952944	100
Afipia_sp_OHSU_II-uncloned	animal-associated	blood; Homo sapiens	BioSample: SAMN02951922	99.68
Afipia_sp_OHSU_I-uncloned	animal-associated	blood; Homo sapiens	BioSample: SAMN02952943	100
Afipia_sp_P52-10	animal-associated	Pteropus giganteus	BioSample: SAMN02422547	100	yes	yes
Afipia_sp_Root123D2	plant-associated	root; Arabidopsis thaliana	Bai et al. (2015)	99.89	yes	yes
Agrobacterium_albertimagni_AOL15	plant-associated	aquatic macrophyte	Salmassi et al. (2002)	100	yes
Agrobacterium_arsenijevicii_KFB_330	plant-associated	crown gall; raspberry	BioSample: SAMN03265469	99.93	yes
Agrobacterium_fabrum_str_C58	plant-associated	crown gall;	Dequivre et al. (2015)	100	yes	yes	yes
Agrobacterium_fabrum_str_J-07				100
Agrobacterium_genomosp_1_str_S56				99.24
Agrobacterium_genomosp_1_str_TT111				99.57
Agrobacterium_genomosp_13_str_CFBP_6927				99.44
Agrobacterium_genomosp_2_str_CFBP_5494				99.5
Agrobacterium_genomosp_3_str_CFBP_6623				99.72
Agrobacterium_genomosp_5_str_CFBP_6626				99.72
Agrobacterium_genomosp_6_str_NCPPB_925				99.65
Agrobacterium_genomosp_7_str_NCPPB_1641				100
Agrobacterium_genomosp_7_str_RV3				99.72
Agrobacterium_genomosp_7_str_Zutra_3_1				99.58
Agrobacterium_genomosp_9_str_Hayward_0363				99.62
Agrobacterium_radiobacter_DSM_30147	plant-associated		Zhang et al. (2014)	81.4
Agrobacterium_radiobacter_K84	plant-associated		Stockwell et al. (1993)	99.94
Agrobacterium_rhizogenes_K599	plant-associated	crown gall; soybean, cucumber, garden balsam	BioSample: SAMN06314224	87.1
Agrobacterium_rubi_W2_73	plant-associated	crown gall; Euonymus	Anderson et al. (1979)	98.84
Agrobacterium_sp_10MFCol1_1	plant-associated	root; Arabidopsis thaliana	Levy et al. (2018)	100
Agrobacterium_sp_13-2099-1-2	plant-associated	crown gall;	Davis II et al. (2016)	99.98	yes
Agrobacterium_sp_13-626	plant-associated	crown gall;	Davis II et al. (2016)	99.94	yes
Agrobacterium_sp_224MFTsu3_1	plant-associated	root; Arabidopsis thaliana	Levy et al. (2018)	99.86	yes
Agrobacterium_sp_33MFTa1_1	plant-associated	root; Arabidopsis thaliana	Levy et al. (2018)	99.91
Agrobacterium_sp_ATCC_31749	free-living	soil	Levy et al. (2018)	99.9
Agrobacterium_sp_B131_95	plant-associated	crown gall; peach	Davis II et al. (2016)	99.94	yes
Agrobacterium_sp_B133_95	plant-associated	crown gall; peach	Davis II et al. (2016)	99.94
Agrobacterium_sp_C13	free-living	soil	BioSample: SAMN04395160	99.95
Agrobacterium_sp_D14	free-living	soil	BioSample: SAMN04395159	99.94	yes
Agrobacterium_sp_DSM_25558	plant-associated	leaf; Trifolium repens	BioSample: SAMEA4504210	99.48	yes	yes
Agrobacterium_sp_DSM_25559	plant-associated	leaf; Trifolium repens	BioSample: SAMEA4504211	99.66	yes	yes
Agrobacterium_sp_H13-3	plant-associated	root; Lupinus luteus	BioSample: SAMN02603055	99.98	yes
Agrobacterium_sp_JL28	free-living	soil	BioSample: SAMN04395161	99.9
Agrobacterium_sp_LC34	free-living	cave	BioSample: SAMN03491904	100	yes
Agrobacterium_sp_LY4	free-living	soil	BioSample: SAMN04395162	99.27
Agrobacterium_sp_R89-1	others	composted wastes	BioSample: SAMN04299201	98.62
Agrobacterium_sp_RAC06	plant-associated	phycosphere	BioSample: SAMN04909720	100	yes	yes
Agrobacterium_sp_SUL3	plant-associated	phycosphere	BioSample: SAMN03941713	100	yes
Agrobacterium_sp_TS43	free-living	soil	Zahradník et al. (2016)	99.62
Agrobacterium_sp_TS45	free-living	soil	Zahradník et al. (2016)	99.67	yes
Agrobacterium_sp_UNC420CL41Cvi	plant-associated	root; Arabidopsis thaliana	Levy et al. (2018)	99.86
Agrobacterium_sp_YIC_4121	nodule-associated	root; Sesbania cannabina	Yan et al. (2017)	100	yes
Agrobacterium_sp_YIC_5082	nodule-associated	root; Sesbania cannabina	Yan et al. (2017)	100	yes
Agrobacterium_tumefaciens_15-1187-1-2a	plant-associated	crown gall; Yarrow	BioSample: SAMN04901301	99.98
Agrobacterium_tumefaciens_15-1187-1-2b	plant-associated	crown gall; Yarrow	BioSample: SAMN04901302	99.98
Agrobacterium_tumefaciens_15-172	plant-associated	crown gall; Leucanthemum	BioSample: SAMN04901304	100	yes
Agrobacterium_tumefaciens_15-174	plant-associated	crown gall; Leucanthemum	BioSample: SAMN04901305	99.98	yes
Agrobacterium_tumefaciens_5A	free-living	soil	BioSample: SAMN02472264	99.95	yes
Agrobacterium_tumefaciens_B140_95	plant-associated	crown gall; peach	BioSample: SAMN04901298	100	yes
Agrobacterium_tumefaciens_CCNWGS0286	nodule-associated	root; Robinia pseudoacacia	Hao et al. (2012)	100
Agrobacterium_tumefaciens_F2	free-living	soil	Levy et al. (2018)	99.1	yes
Agrobacterium_tumefaciens_GW4	free-living	water	BioSample: SAMN02665300	99.41
Agrobacterium_tumefaciens_LBA4213_Ach5_	plant-associated	crown gall; Yarrow	BioSample: SAMN03081534	99.95
Agrobacterium_tumefaciens_LMG_140				100
Agrobacterium_tumefaciens_N2_73	plant-associated	crown gall; Cranberry	BioSample: SAMN04901299	99.98	yes
Agrobacterium_tumefaciens_P4	plant-associated	root; tobacco	Levy et al. (2018)	99.98
Agrobacterium_tumefaciens_str_B6	plant-associated	crown gall; tomato	Penyalver et al. (1999)	98.4
Agrobacterium_tumefaciens_str_CFBP_5621	plant-associated	root; Lotus corniculata	Portier et al. (2006)	99.58	yes
Agrobacterium_tumefaciens_str_CFBP_5771	free-living	soil	Portier et al. (2006)	99.98
Agrobacterium_tumefaciens_str_Cherry_2E-2-2	plant-associated	crown gall; cherry rootstock-Colt	BioSample: SAMN02471712	100	yes
Agrobacterium_tumefaciens_str_Kerr_14				99.86
Agrobacterium_tumefaciens_WRT31	plant-associated	root; tobacco	BioSample: SAMN02472045	99.98	yes
Agrobacterium_vitis_T1_7	plant-associated	crown gall; Vitis vinifera	BioSample: SAMN02602976	99.67
Agrobacterium_vitis_S4	plant-associated	crown gall; Vitis vinifera	BioSample: SAMN05369610	99.67	yes
Aliihoeflea_sp_2WW	free-living	water	BioSample: SAMN02299295	98.98
Aminobacter_aminovorans_KCTC_2477	free-living	soil	BioSample: SAMN04589126	99.3	yes
Aminobacter_sp_J41				99.51
Aminobacter_sp_Root100	plant-associated	root; Arabidopsis thaliana	Bai et al. (2015)	99.51	yes	yes
Amorphus_coralli_DSM_19760	animal-associated	Fungia granulosa	BioSample: SAMN02440442	98.1
Ancylobacter_sp_FA202	free-living	sediment;	Levy et al. (2018)	100	yes
Aquamicrobium_defluvii_W13Z1	free-living	sea	BioSample: SAMN02643445	98.89
Aurantimonas_coralicida_DSM_14790	animal-associated	Dichocoenia stokes	BioSample: SAMN02441568	100	yes	yes
Aurantimonas_manganoxydans_SI85-9A1_DSM_21871	free-living	sea	BioSample: SAMD00028747	100	yes
Aurantimonas_sp_22II-16-19i	free-living	sea	BioSample: SAMN03097527	100	yes	yes
Aurantimonas_sp_Leaf443	plant-associated	leaf; Arabidopsis thaliana	Levy et al. (2018)	99.19	yes	yes
Aurantimonas_sp_USBA_369				100
Aureimonas_altamirensis_DSM_21988	free-living	cave	BioSample: SAMN02745911	100	yes	yes
Aureimonas_frigidaquae_JCM_14755	free-living	water	BioSample: SAMD00028696	100	yes	yes
Aureimonas_sp_AU12	plant-associated	stem; Glycine max	Anda et al. (2009)	99.19	yes	yes
Aureimonas_sp_AU20	plant-associated	stem; Glycine max	Anda et al. (2009)	99.19	yes
Aureimonas_sp_AU22	plant-associated	stem; Glycine max	Anda et al. (2009)	99.6	yes	yes
Aureimonas_sp_AU4	plant-associated	stem; Glycine max	Anda et al. (2009)	99.19	yes	yes
Aureimonas_sp_AU40	plant-associated	stem; Glycine max	Anda et al. (2009)	99.19	yes
Aureimonas_sp_D3	plant-associated	leaf; Oryza sativa	Mano et al. (2007)	99.6	yes
Aureimonas_sp_Leaf324	plant-associated	leaf; Arabidopsis thaliana	Levy et al. (2018)	99.6	yes
Aureimonas_sp_Leaf427	plant-associated	leaf; Arabidopsis thaliana	Levy et al. (2018)	99.6	yes	yes
Aureimonas_sp_Leaf454	plant-associated	leaf; Arabidopsis thaliana	Levy et al. (2018)	99.8	yes
Aureimonas_sp_Leaf460	plant-associated	leaf; Arabidopsis thaliana	Levy et al. (2018)	99.19
Aureimonas_sp_N4	plant-associated	leaf; Oryza sativa	Mano et al. (2007)	99.6	yes	yes
Aureimonas_ureilytica_NS365	plant-associated	seed; Oryza sativa	BioSample: SAMD00028749	98.89
Aureimonas_ureilytica_DSM_18598_NBRC_106430				99.19
Azorhizobium_caulinodans_ORS_571	nodule-associated	root; Sesbania rostrata	BioSample: SAMD00060925	100	yes	yes	yes
Azorhizobium_doebereinerae_UFLA1-100	nodule-associated	root; Sesbania virgata	BioSample: SAMN02440776	99.68	yes	yes
Bartonella_alsatica_IBS_382	animal-associated	blood; rabbit	Levy et al. (2018)	99.12	yes
Bartonella_ancashensis_20_00	animal-associated	blood; Homo sapiens	BioSample: SAMN02803869	97.12
Bartonella_apis_BBC0122	animal-associated	gut; Apis mellifera	BioSample: SAMN04505061	100	yes	yes
Bartonella_australis_Aust_NH1	animal-associated	blood; Macropus giganteus	BioSample: SAMN02604270	98.46
Bartonella_bacilliformis_USM-LMMB_06	animal-associated	blood; Homo sapiens	BioSample: SAMN01921140	97.09
Bartonella_bacilliformis_CAR600-02	animal-associated	blood; Homo sapiens	BioSample: SAMN01921139	97.18
Bartonella_bacilliformis_Cond044	animal-associated	Homo sapiens	BioSample: SAMN01921143	96.67
Bartonella_bacilliformis_CUSCO5	animal-associated	Homo sapiens	BioSample: SAMN01921141	97.19
Bartonella_bacilliformis_Hosp800-02	animal-associated	blood; Homo sapiens	BioSample: SAMN02470056	96.64
Bartonella_bacilliformis_INS	animal-associated	blood; Homo sapiens	BioSample: SAMN02604047	98.28
Bartonella_bacilliformis_KC583	animal-associated	Homo sapiens	BioSample: SAMN02419801	98.28
Bartonella_bacilliformis_Peru-18	animal-associated	blood; Homo sapiens	BioSample: SAMN01921138	97.19
Bartonella_bacilliformis_Peru38	animal-associated	blood; Homo sapiens	BioSample: SAMN02419803	97.09
Bartonella_bacilliformis_San_Pedro600-02	animal-associated	blood; Homo sapiens	BioSample: SAMN02419802	96.67
Bartonella_bacilliformis_str_Heidi_Mejia	animal-associated	blood; Homo sapiens	BioSample: SAMN04396912	97.18
Bartonella_bacilliformis_VAB9028	animal-associated	blood; Homo sapiens	BioSample: SAMN01921142	97.05
Bartonella_bacilliformis_Ver075	animal-associated	blood; Homo sapiens	BioSample: SAMN01921137	97.09
Bartonella_bacilliformis_Ver097	animal-associated	blood; Homo sapiens	BioSample: SAMN01921144	97.56
Bartonella_birtlesii_E11	animal-associated	blood; sheep	BioSample: SAMN02472047	98.08
Bartonella_birtlesii_E4	animal-associated	blood; sheep	BioSample: SAMN02472048	99.64	yes
Bartonella_birtlesii_E7	animal-associated	blood; sheep	BioSample: SAMN02472050	98.15
Bartonella_birtlesii_IBS_325	animal-associated	blood; Apodemus sp. (small mammals)	BioSample: SAMN02472046	99.45	yes
Bartonella_birtlesii_LL-WM9	animal-associated	mouse	BioSample: SAMN02596907	99.89	yes
Bartonella_bovis_91-4	animal-associated	blood; Bos taurus	BioSample: SAMN02472039	99.38	yes	yes
Bartonella_bovis_m02	animal-associated	blood; Alces alces	BioSample: SAMN02472034	99.38	yes
Bartonella_clarridgeiae_73	animal-associated	blood; sheep	BioSample: SAMEA2272739	100	yes
Bartonella_clarridgeiae_ATCC_51734	animal-associated	blood; sheep	BioSample: SAMN02585005	100	yes	yes
Bartonella_doshiae_BM1374167				96.46
Bartonella_doshiae_NCTC_12862_ATCC_700133	animal-associated	blood; sheep	BioSample: SAMN02585002	100	yes
Bartonella_elizabethae_BeUM	animal-associated	spleen; rat	BioSample: SAMN03784690	100
Bartonella_elizabethae_F9251_ATCC_49927	animal-associated	heart; rabbit	BioSample: SAMN02585007	100	yes
Bartonella_elizabethae_Re6043vi				99.78
Bartonella_florencae_R4				99.79
Bartonella_grahamii_as4aup	animal-associated	mouse	Levy et al. (2018)	99.89	yes
Bartonella_grahamii_ATCC_700132	animal-associated	blood; animal	BioSample: SAMN02585012	99.89	yes
Bartonella_henselae_U4	animal-associated	blood; Felis catus	BioSample: SAMN02364138	100	yes
Bartonella_henselae_JK_41	animal-associated	tissue; Homo sapiens	BioSample: SAMN02364139	99.59	yes
Bartonella_henselae_JK_42	animal-associated	blood; Felis catus	BioSample: SAMN02364140	100
Bartonella_henselae_JK_50	animal-associated	blood; Homo sapiens	BioSample: SAMN02364141	99.59
Bartonella_henselae_JK_51	animal-associated	blood; Felis catus	BioSample: SAMN00778967	99.59	yes
Bartonella_henselae_JK_53	animal-associated	Homo sapiens	BioSample: SAMN03996256	99.18
Bartonella_henselae_str_Houston-1	animal-associated	blood; Homo sapiens	BioSample: SAMN00778968	100	yes	yes	yes
Bartonella_henselae_str_Zeus	animal-associated	host-associated; cat	BioSample: SAMN04286634	99.18
Bartonella_koehlerae_C-29	animal-associated	host-associated; cat	BioSample: SAMN00778953	99.59	yes
Bartonella_melophagi_K-2C	animal-associated	sheep	Levy et al. (2018)	100	yes
Bartonella_queenslandensis_AUST_NH15	animal-associated	Rattus leucopus	Gundi et al. (2009)	94.25
Bartonella_quintana_BQ2-D70	animal-associated	blood; Macaca mulatta	BioSample: SAMN02364137	98.77
Bartonella_quintana_JK_12	animal-associated	blood; Homo sapiens	BioSample: SAMN02364134	98.77
Bartonella_quintana_JK_19	animal-associated	host-associated; Homo sapiens	BioSample: SAMN00778966	99.18	yes
Bartonella_quintana_JK_31	animal-associated	host-associated; Homo sapiens	BioSample: SAMN00778965	98.77
Bartonella_quintana_JK_39	animal-associated	host-associated; Homo sapiens	BioSample: SAMN00778951	98.77
Bartonella_quintana_JK_56	animal-associated	host-associated; Homo sapiens	BioSample: SAMN00778963	98.77
Bartonella_quintana_JK_63	animal-associated	host-associated; Homo sapiens	BioSample: SAMN00778964	98.57
Bartonella_quintana_JK_67	animal-associated	host-associated; Homo sapiens	BioSample: SAMN00778961	98.77
Bartonella_quintana_JK_68	animal-associated	host-associated; Homo sapiens	BioSample: SAMN00778962	99.18	yes
Bartonella_quintana_JK_7	animal-associated	Tissue; Homo sapiens	BioSample: SAMN02364136	98.98
Bartonella_quintana_JK_73	animal-associated	blood; Homo sapiens	BioSample: SAMN02364135	98.98
Bartonella_quintana_JK_73rel	animal-associated	blood; Homo sapiens	BioSample: SAMN02364133	98.98
Bartonella_quintana_str_Toulouse				99.18
Bartonella_rattaustraliani_AUST_NH4	animal-associated	Rattus	BioSample: SAMEA2272486	98.97
Bartonella_rattimassiliensis_15908	animal-associated	blood; Rattus norvegicus	BioSample: SAMEA2271918	99.79	yes
Bartonella_rochalimae_ATCC_BAA-1498	animal-associated	host-associated; Homo sapiens	BioSample: SAMN00778952	98.85
Bartonella_schoenbuchensis_m07a	animal-associated	blood; Alces alces	BioSample: SAMN02472035	99.38	yes
Bartonella_schoenbuchensis_R1	animal-associated	blood; Capreolus capreolus	BioSample: SAMN06213864	97.68
Bartonella_senegalensis_OS02	animal-associated	Ornithodoros sonrai	BioSample: SAMEA2272101	98.88
Bartonella_sp_114	animal-associated	blood; Canis familiaris	BioSample: SAMN06213871	97.53
Bartonella_sp_11B	animal-associated	blood; Urocyon cinereoargenteus (Hoopa Fox)	BioSample: SAMN06213870	98.99
Bartonella_sp_A1379B	animal-associated	blood; Vulpes vulpes	BioSample: SAMN06213872	98.43
Bartonella_sp_AR_15-3	animal-associated	blood; Tamiasciurus hudsonicus (American red squirrel)	BioSample: SAMN06213875	97.36
Bartonella_sp_CDC_skunk	animal-associated	blood; Mephitis mephitis	BioSample: SAMN06213867	98.57
Bartonella_sp_Coyote22sub2	animal-associated	blood; Canis latrans	BioSample: SAMN06213873	98.78
Bartonella_sp_DB5-6	animal-associated	blood; Sorex araneus	BioSample: SAMN02596898	99.34	yes
Bartonella_sp_JB15	animal-associated	blood; Meles anakuma (Japanese badger)	BioSample: SAMN06213868	97.98
Bartonella_sp_JB63	animal-associated	blood; Meles anakuma	BioSample: SAMN06213869	99.06	yes
Bartonella_sp_Raccoon60	animal-associated	blood; Procyon lotor	BioSample: SAMN06213874	98.36
Bartonella_sp_WD12_1	animal-associated	blood; Cervus nippon (sika deer)	BioSample: SAMN06213865	99.38	yes
Bartonella_sp_WD16_2	animal-associated	blood; Cervus nippon	BioSample: SAMN06213866	98.77
Bartonella_tamiae_Th239	animal-associated	blood; Homo sapiens	BioSample: SAMN02596906	100	yes	yes
Bartonella_tamiae_Th307	animal-associated	blood; Homo sapiens	BioSample: SAMN02596911	99.56	yes
Bartonella_taylorii_IBS325	animal-associated	blood; Microtus sp.	BioSample: SAMN02596908	100	yes
Bartonella_taylorii_8TBB	animal-associated	blood; sheep	BioSample: SAMN06213877	99.56	yes
Bartonella_tribocorum_BM1374166	animal-associated	blood; Homo sapiens	Levy et al. (2018)	100	yes
Bartonella_tribocorum_CIP_105476	animal-associated	animal	BioSample: SAMEA3138339	100	yes
Bartonella_vinsonii_subsp_arupensis_OK-94-513				99.78
Bartonella_vinsonii_subsp_arupensis_Pm136co				99.78
Bartonella_vinsonii_subsp_berkhoffii_ATCC_51672	animal-associated	blood; dog	BioSample: SAMN02585010	99.96	yes
Bartonella_vinsonii_subsp_berkhoffii_str_Tweed	animal-associated	blood; Canis lupus familiaris	BioSample: SAMN02472036	99.96	yes
Bartonella_vinsonii_subsp_berkhoffii_str_Winnie	animal-associated	blood; Canis lupus familiaris	BioSample: SAMN02604271	100	yes
Bartonella_washoensis_085-0475				100
Bartonella_washoensis_Sb944nv	animal-associated	squirrel	BioSample: SAMN02596899	100	yes
Beijerinckia_indica_subsp_indica_ATCC_9039	free-living	soil	Tamas et al. (2010)	99.55	yes	yes
Beijerinckia_mobilis_UQM_1969				98.96
Blastochloris_viridis_DSM_133	free-living	water	BioSample: SAMD00029041	96.77
Bosea_sp_117	free-living	sediment	BioSample: SAMN02841203	99.68	yes	yes
Bosea_sp_AAP35	free-living	water	BioSample: SAMN02925442	98.75
Bosea_sp_BIWAKO-01	free-living	water	BioSample: SAMD00044724	99.37	yes
Bosea_sp_LC85	free-living	cave	BioSample: SAMN02799685	99.37	yes
Bosea_sp_Leaf344	plant-associated		Levy et al. (2018)	98.75
Bosea_sp_PAMC_26642	animal-associated	Stereocaulon sp.	BioSample: SAMN04451713	98.96
Bosea_sp_RAC05	plant-associated	phycosphere;	BioSample: SAMN04909716	99.37	yes	yes
Bosea_sp_Root381	plant-associated	root; Arabidopsis thaliana	Levy et al. (2018)	99.37	yes
Bosea_sp_Root483D1	plant-associated	root; Arabidopsis thaliana	Levy et al. (2018)	98.43
Bosea_sp_Root670	plant-associated	root; Arabidopsis thaliana	Levy et al. (2018)	98.96
Bosea_sp_TND4EK4	plant-associated	duckweed	BioSample: SAMN05880592	99.37	yes
Bosea_sp_UNC402CLCol	plant-associated	root; Arabidopsis thaliana	Levy et al. (2018)	99.06	yes
Bosea_sp_WAO	free-living	shale	Walczak et al. (2018)	99.37	yes
Bosea_thiooxidans_DSM_9653	free-living	sludge	Ouattara et al. (2003)	99.69	yes	yes	yes
Bosea_vaviloviae_Vaf18	nodule-associated	root; Vavilovia formosa	BioSample: SAMN05730837	99.69	yes
Bradyrhizobiaceae_bacterium_SG-6C	free-living	soil	BioSample: SAMN02469695	99.37	yes
Bradyrhizobium_canariense_UBMA171	nodule-associated	root; Lupinus micranthus	BioSample: SAMN06077201	99.99	yes	yes
Bradyrhizobium_diazoefficiens_USDA_122	nodule-associated	root; Glycine max	BioSample: SAMN02739028	99.99	yes
Bradyrhizobium_diazoefficiens_SEMIA_5080	nodule-associated	root; soybean	Siqueira et al. (2014)	99.99
Bradyrhizobium_diazoefficiens_USDA_110	nodule-associated	root; soybean	http://www.genome.jp/dbget-bin/www_bget?gn:T00109	99.99
Bradyrhizobium_elkanii_TnphoA33	free-living	soil	BioSample: SAMN02469485	98.53
Bradyrhizobium_elkanii_CCBAU_05737	nodule-associated	root; Glycine max	Chen et al. (1997)	99.83	yes
Bradyrhizobium_elkanii_CCBAU_43297	nodule-associated	root; Glycine max	Tian et al. (2012)	99.32	yes
Bradyrhizobium_elkanii_USDA_3254	nodule-associated	root; Phaseolus acutifolius	BioSample: SAMN02441448	100	yes
Bradyrhizobium_elkanii_USDA_3259	nodule-associated	root; Phaseolus lunatus	BioSample: SAMN02440775	100
Bradyrhizobium_elkanii_USDA_76	nodule-associated	root; Glycine max	BioSample: SAMN02261261	100	yes
Bradyrhizobium_elkanii_USDA_94	nodule-associated	root; Glycine max	BioSample: SAMN02584917	99.96	yes
Bradyrhizobium_elkanii_WSM1741	nodule-associated	root; Rhynchosia minima	BioSample: SAMN02441128	100	yes
Bradyrhizobium_elkanii_WSM2783	nodule-associated	root; Lotononis carinata	BioSample: SAMN02441450	99.6	yes
Bradyrhizobium_embrapense_SEMIA_6208	nodule-associated	root; Desmodium heterocarpon	BioSample: SAMN03782074	99.96	yes
Bradyrhizobium_erythrophlei_GAS401	free-living	soil	https://genome.jgi.doe.gov/BraeryGAS401/BraeryGAS401.info.html	96.15
Bradyrhizobium_genosp_SA-4_str_CB756	nodule-associated	root;	BioSample: SAMN02441117	100	yes
Bradyrhizobium_icense_LMTR_13	nodule-associated	root; Phaseolus lunatus	BioSample: SAMN05230120	99.9	yes
Bradyrhizobium_japonicum_UBMA197	nodule-associated	root; Lupinus angustifolius	BioSample: SAMN02441445	100	yes
Bradyrhizobium_japonicum_22	free-living	subsurface	https://genome.jgi.doe.gov/Brajap22_FD/Brajap22_FD.info.html	99.81	yes
Bradyrhizobium_japonicum_CCBAU_15354	nodule-associated	root; Glycine max	Tian et al. (2012)	99.31	yes
Bradyrhizobium_japonicum_CCBAU_15517	nodule-associated	root; Glycine max	Tian et al. (2012)	99.65	yes
Bradyrhizobium_japonicum_CCBAU_15618	nodule-associated	root; Glycine max	Tian et al. (2012)	99.65	yes
Bradyrhizobium_japonicum_CCBAU_25435	nodule-associated	root; Glycine max	Tian et al. (2012)	99.59	yes
Bradyrhizobium_japonicum_CCBAU_83623	nodule-associated	root; Glycine max	Tian et al. (2012)	99.54	yes
Bradyrhizobium_japonicum_in8p8	free-living	subsurface	https://genome.jgi.doe.gov/Brajap22_FD/Brajap22_FD.info.html	100	yes
Bradyrhizobium_japonicum_is5	free-living	subsurface	https://genome.jgi.doe.gov/Brajap22_FD/Brajap22_FD.info.html	100
Bradyrhizobium_japonicum_SEMIA_5079	nodule-associated	root; soybean	Siqueira et al. (2014)	99.93	yes
Bradyrhizobium_japonicum_USDA_122	nodule-associated	root; Glycine max	https://genome.jgi.doe.gov/YUEDRAFT_8370/YUEDRAFT_8370.info.html	99.99
Bradyrhizobium_japonicum_USDA_123	nodule-associated	root; Glycine max	https://genome.jgi.doe.gov/portal/BrajapUSDA123_2/BrajapUSDA123_2.info.html	99.85	yes
Bradyrhizobium_japonicum_USDA_124	nodule-associated	root; Glycine max	https://genome.jgi.doe.gov/portal/B370DRAFT_10443/B370DRAFT_10443.info.html	100	yes
Bradyrhizobium_japonicum_USDA_135	nodule-associated	root; Glycine max	https://genome.jgi.doe.gov/portal/YUQDRAFT_8377/YUQDRAFT_8377.info.html	99.76	yes
Bradyrhizobium_japonicum_USDA_38	nodule-associated	root; Glycine max	https://genome.jgi.doe.gov/portal/Braja_USDA_38/Braja_USDA_38.info.html	99.7	yes
Bradyrhizobium_japonicum_USDA_4	nodule-associated	root; Glycine max	https://genome.jgi.doe.gov/portal/Braja_USDA_4/Braja_USDA_4.info.html	99.96	yes
Bradyrhizobium_japonicum_USDA_6	nodule-associated	root; Glycine max	https://genome.jgi.doe.gov/portal/YUIDRAFT_8372/YUIDRAFT_8372.info.html	100	yes	yes	yes
Bradyrhizobium_jicamae_PAC68	nodule-associated	root; Pachyrhizus erosus	Chang et al. (2011)	98.52
Bradyrhizobium_lablabi_MT34				98.8
Bradyrhizobium_liaoningense_CCNWSX0360	nodule-associated	root; Vigna unguiculata	Liang et al. (2016)	99.65	yes
Bradyrhizobium_liaoningense_CCBAU_05525	nodule-associated	root; Glycine max	Gao et al. (2015)	99.4
Bradyrhizobium_liaoningense_CCBAU_83689	nodule-associated	Glycine max	Tian et al. (2012)	99.12	yes
Bradyrhizobium_manausense_BR3351	nodule-associated	root; Vigna unguiculata	BioSample: SAMN04088902	98.53
Bradyrhizobium_neotropicale_BR_10247	nodule-associated	root; Centrolobium paraense	BioSample: SAMN04457964	99.59	yes
Bradyrhizobium_oligotrophicum_S58	free-living	soil	Okubo et al. (2013)	99.35	yes
Bradyrhizobium_pachyrhizi_BR3262	nodule-associated	root; Vigna unguiculata	BioSample: SAMN04088244	98.93
Bradyrhizobium_paxllaeri_LMTR_21	nodule-associated	root; Phaseolus lunatus	BioSample: SAMN05230119	100	yes
Bradyrhizobium_retamae_Ro19	nodule-associated	root; Retama monosperma	BioSample: SAMN02689496	99.85	yes
Bradyrhizobium_sp_BF49	free-living	soil	Jones et al. (2016)	98.05
Bradyrhizobium_sp_Ai1a-2	nodule-associated	root; Andira inermis	Reeve et al. (2017)	100	yes
Bradyrhizobium_sp_ARR65	nodule-associated	root; Stylosanthes viscosa	BioSample: SAMN03842497	99.35	yes
Bradyrhizobium_sp_AS23_2	nodule-associated	root; Lupinus albescens	http://www.uniprot.org/proteomes/UP000186850	99.03	yes	yes
Bradyrhizobium_sp_AT1	plant-associated	root; sweet potato	https://gold.jgi.doe.gov/project?id=146004	98.52
Bradyrhizobium_sp_BR_10245	nodule-associated	root; Centrolobium paraense	BioSample: SAMN04448272	99.82	yes
Bradyrhizobium_sp_BR_10303	nodule-associated	root; Centrolobium paraense	BioSample: SAMN04849207	98.89
Bradyrhizobium_sp_BR10280_p9-20				98.31
Bradyrhizobium_sp_BTAi1	nodule-associated	stem; Aeschynomene indica	Giraud et al. (2007)	99.69	yes		yes
Bradyrhizobium_sp_CCBAU_15544	nodule-associated	root; Glycine max	Tian et al. (2012)	99.79	yes
Bradyrhizobium_sp_CCBAU_15615	nodule-associated	root; Glycine max	Tian et al. (2012)	99.74	yes
Bradyrhizobium_sp_CCBAU_15635	nodule-associated	root; Glycine max	Tian et al. (2012)	99.8
Bradyrhizobium_sp_CCBAU_41267	nodule-associated	root; Glycine max	Tian et al. (2012)	99.6	yes
Bradyrhizobium_sp_CCBAU_43298	nodule-associated	root; Glycine max	Tian et al. (2012)	99.22	yes
Bradyrhizobium_sp_CCGE-LA001	nodule-associated	root; Phaseolus microcarpus	Servín-Garcidueñas et al. (2016)	99.7	yes
Bradyrhizobium_sp_CCH10-C7	free-living	water	BioSample: SAMN04299438	100	yes
Bradyrhizobium_sp_CCH1-B1	free-living	water	BioSample: SAMN04299449	78.58
Bradyrhizobium_sp_CCH4-A6	free-living	water	BioSample: SAMN04299437	100
Bradyrhizobium_sp_CCH5-A9	free-living	water	BioSample: SAMN04299462	87.15
Bradyrhizobium_sp_CCH5-F6	free-living	water	BioSample: SAMN04299426	99.55	yes
Bradyrhizobium_sp_Cp5_3	nodule-associated	root; Centrosema pubescens	https://biocyc.org/GCF_000426265/organism-summary?object=GCF_000426265	100	yes	yes
Bradyrhizobium_sp_DOA1	plant-associated	root; Aeschynomene americana	BioSample: SAMN03276511	96.69
Bradyrhizobium_sp_DOA9	nodule-associated	root; Aeschynomene americana	Teamtisong et al. (2014)	99.66	yes
Bradyrhizobium_sp_Ec3_3	nodule-associated	root; Erythrina costaricensis	BioSample: SAMN02441127	99.91	yes
Bradyrhizobium_sp_G22	free-living	soil	Jones et al. (2016)	99.58	yes
Bradyrhizobium_sp_Leaf396	plant-associated	leaf; Arabidopsis thaliana	BioSample: SAMN04151753	100	yes
Bradyrhizobium_sp_LMTR_3	nodule-associated	root; Phaseolus lunatus	BioSample: SAMN05230121	100	yes
Bradyrhizobium_sp_LTSP849	free-living	soil	Jones et al. (2016)	100	yes
Bradyrhizobium_sp_LTSP857	free-living	soil	Jones et al. (2016)	100	yes
Bradyrhizobium_sp_LTSP885	free-living	soil	Jones et al. (2016)	99.55	yes
Bradyrhizobium_sp_LTSPM299	free-living	soil	Jones et al. (2016)	99.4	yes
Bradyrhizobium_sp_NAS80_1	nodule-associated	root; Lupinus albescens	BioSample: SAMN03846989	98.47
Bradyrhizobium_sp_NAS96_2	nodule-associated	root; Lupinus albescens	BioSample: SAMN03846991	98.78
Bradyrhizobium_sp_OHSU_III	animal-associated	blood; Homo sapiens	BioSample: SAMN02952940	99.88	yes
Bradyrhizobium_sp_ORS_278	nodule-associated	stem; Aeschynomene sensitiva	Giraud et al. (2007)	99.09	yes
Bradyrhizobium_sp_ORS_285	nodule-associated	root, stem; Aeschynomene	Gully et al. (2017)	98.94
Bradyrhizobium_sp_ORS_375	nodule-associated	root	Mornico et al. (2012)	98.96
Bradyrhizobium_sp_S23321	free-living	soil	Jones et al. (2016)	99.96	yes
Bradyrhizobium_sp_SEMIA_6399	nodule-associated	root; Lonchocarpus costatus	Ribeiro et al. (2017)	99.67	yes
Bradyrhizobium_sp_STM_3809	nodule-associated	root	Mornico et al. (2012)	99.57	yes
Bradyrhizobium_sp_STM_3843	nodule-associated	root	Mornico et al. (2012)	99.36	yes
Bradyrhizobium_sp_th_b2	nodule-associated	root; Amphicarpaea bracteata	BioSample: SAMN02441514	99.91	yes
Bradyrhizobium_sp_Tv2a-2	nodule-associated	root; Tachigali versicolor	BioSample: SAMN02440785	99.85	yes	yes
Bradyrhizobium_sp_UFLA_03-321	nodule-associated	root; Vigna unguiculata	BioSample: SAMN06050723	99.7	yes
Bradyrhizobium_sp_URHA0002	free-living	soil	https://genome.jgi.doe.gov/BraspURHA0002_2/BraspURHA0002_2.info.html	99.09	yes	yes
Bradyrhizobium_sp_URHA0013	free-living	soil	Levy et al. (2018)	99.99	yes
Bradyrhizobium_sp_URHD0069	free-living	soil	https://genome.jgi.doe.gov/BraspURHD0069/BraspURHD0069.info.html	99.49	yes	yes
Bradyrhizobium_sp_USDA_3384	nodule-associated	root; Kennedia coccinea	BioSample: SAMN02441457	100	yes
Bradyrhizobium_sp_WSM1253	nodule-associated	root; Ornithopus compressus	BioSample: SAMN02261403	99.59	yes
Bradyrhizobium_sp_WSM1417	nodule-associated	root; Lupinus	BioSample: SAMN02597277	99.89	yes
Bradyrhizobium_sp_WSM1743	nodule-associated	root; Indigofera sp.	BioSample: SAMN02441116	100	yes
Bradyrhizobium_sp_WSM2254	nodule-associated	root;	https://genome.jgi.doe.gov/portal/BraspWSM2254_FD/BraspWSM2254_FD.info.html	100	yes
Bradyrhizobium_sp_WSM2793	nodule-associated	root; Rhynchosia totta	BioSample: SAMN02256452	99.96	yes
Bradyrhizobium_sp_WSM3983	nodule-associated	root; Kennedia coccinea	BioSample: SAMN02440715	99.99	yes
Bradyrhizobium_sp_WSM4349	nodule-associated	root; Syrmatium glabrum	BioSample: SAMN02441380	99.84	yes
Bradyrhizobium_sp_WSM471	nodule-associated	root; Ornithopus pinnatus	BioSample: SAMN02261395	99.99	yes
Bradyrhizobium_sp_YR681	plant-associated	root; Populus deltoides	Brown et al. (2012)	99.35	yes
Bradyrhizobium_stylosanthis_BR_446	nodule-associated	root; Stylosanthes guianensis	Delamuta et al. (2016)	100	yes
Bradyrhizobium_valentinum_LmjM3	nodule-associated	root ; Lupinus mariae-josephae	BioSample: SAMN02688507	98.05
Bradyrhizobium_yuanmingense_CCBAU_10071	nodule-associated	root; Glycine max	Tian et al. (2012)	99.9	yes
Bradyrhizobium_yuanmingense_CCBAU_05623	nodule-associated	root; Glycine max	Tian et al. (2012)	99.72	yes
Bradyrhizobium_yuanmingense_CCBAU_25021	nodule-associated	root; Glycine max	Tian et al. (2012)	99.44	yes
Bradyrhizobium_yuanmingense_CCBAU_35157	nodule-associated	root; Glycine max	Tian et al. (2012)	99.74	yes
Brucella_abortus_Col-B012	animal-associated	Bos taurus	BioSample: SAMN02092520	99.2
Brucella_abortus_01-0065	animal-associated	Bison	BioSample: SAMN02092519	99.5
Brucella_abortus_01-0585	animal-associated	Cattle	BioSample: SAMN02092518	99.5
Brucella_abortus_01-0648	animal-associated	Cattle	BioSample: SAMN02334526	99.5
Brucella_abortus_01-4165				99.5
Brucella_abortus_03-2770-11				99.5
Brucella_abortus_03-4923-239-D				99.5
Brucella_abortus_104M	animal-associated	placenta; cattle	BioSample: SAMN00839717	99.48	yes
Brucella_abortus_225_65	animal-associated	Cow	BioSample: SAMN02767381	99.5
Brucella_abortus_2308	animal-associated	animal	BioSample: SAMN00839720	98.96
Brucella_abortus_355_78				99.5
Brucella_abortus_544	animal-associated	Cow	BioSample: SAMN00839729	99.27
Brucella_abortus_600_64	animal-associated	Cow	BioSample: SAMN00839718	99.5
Brucella_abortus_63_130				99.5
Brucella_abortus_63_138				99.5
Brucella_abortus_63_144	animal-associated	Homo sapiens	BioSample: SAMN00811159	99.5
Brucella_abortus_63_168	animal-associated	jerusalem swine	BioSample: SAMN00811181	99.05	yes
Brucella_abortus_63_294	animal-associated	Bovine	Garin-Bastuji et al. (2014)	99.05	yes
Brucella_abortus_63_59				99.48
Brucella_abortus_64_108	animal-associated	Goat	BioSample: SAMN00811214	99.5
Brucella_abortus_64_122	animal-associated	Bovine	BioSample: SAMN00839705	99.5	yes
Brucella_abortus_64_81	animal-associated	Bovine	BioSample: SAMN00811225	99.5
Brucella_abortus_65_110				99.5
Brucella_abortus_65_157				99.5
Brucella_abortus_65_63	animal-associated	Homo sapiens	BioSample: SAMN00811238	98.96
Brucella_abortus_67_781				99.5
Brucella_abortus_67_93	animal-associated	Water Buffalo	BioSample: SAMN02092502	99.5	yes
Brucella_abortus_68-3396P				99.5
Brucella_abortus_76-1413				99.5
Brucella_abortus_78_14	animal-associated	Bovine	BioSample: SAMN01047749	99.5
Brucella_abortus_78_32	animal-associated	Bovine	BioSample: SAMN00811160	99.34	yes
Brucella_abortus_78_36				99.11
Brucella_abortus_80_101				99.34
Brucella_abortus_80_102	animal-associated	Bovine	BioSample: SAMN00811163	99.5	yes
Brucella_abortus_80_108	animal-associated	Cow	BioSample: SAMN02092504	99.5
Brucella_abortus_80_28	animal-associated	Bovine	BioSample: SAMN00839700	99.5
Brucella_abortus_80-1399	animal-associated	Bison	BioSample: SAMN02092505	98.96
Brucella_abortus_82	animal-associated	aborted fetus; cow	BioSample: SAMN02092506	97.82
Brucella_abortus_82-2330	animal-associated	Reindeer	BioSample: SAMN02470870	98.96
Brucella_abortus_82-3893	animal-associated	Cattle	BioSample: SAMN02092507	99.5
Brucella_abortus_84_26	animal-associated	Homo sapiens	BioSample: SAMN00839698	99.5
Brucella_abortus_84-0928	animal-associated	Bison	BioSample: SAMN02092508	99.5	yes
Brucella_abortus_85_140	animal-associated	Bovine	BioSample: SAMN00811164	99.5
Brucella_abortus_85_69	animal-associated	Bovine	BioSample: SAMN00811165	98.93
Brucella_abortus_85-1058	animal-associated	Bison	BioSample: SAMN00811166	99.5
Brucella_abortus_863_67	animal-associated	Cow	BioSample: SAMN02092509	99.44
Brucella_abortus_87_28	animal-associated	Bovine	BioSample: SAMN02092510	99.5
Brucella_abortus_87-0095	animal-associated	Cattle	BioSample: SAMN00839701	99.5	yes
Brucella_abortus_87-2211	animal-associated	Cattle	BioSample: SAMN00811167	99.5
Brucella_abortus_877_67	animal-associated	Bovine	BioSample: SAMN00811168	99.5
Brucella_abortus_88_19	animal-associated	Bovine	BioSample: SAMN01047748	99.48
Brucella_abortus_88_217	animal-associated	Bovine	BioSample: SAMN00811169	99.05	yes
Brucella_abortus_88_226	animal-associated	Cow	BioSample: SAMN02092511	99.5
Brucella_abortus_89-0363	animal-associated	Cattle	BioSample: SAMN02334515	98.96
Brucella_abortus_89-2646-1238				99.48
Brucella_abortus_90_50	animal-associated	Cow	BioSample: SAMN02092513	99.5
Brucella_abortus_90-0737	animal-associated	Cattle	BioSample: SAMN02092514	99.5
Brucella_abortus_90-0742	animal-associated	Cattle	BioSample: SAMN02092512	98.96
Brucella_abortus_90-0775	animal-associated	Cattle	BioSample: SAMN02092516	99.5
Brucella_abortus_90-0962	animal-associated	Cattle	BioSample: SAMN00811171	99.5
Brucella_abortus_90-1280	animal-associated	Homo sapiens	BioSample: SAMN00811172	99.5	yes
Brucella_abortus_93_1	animal-associated	Cow	BioSample: SAMN00839708	99.5	yes
Brucella_abortus_93_2	animal-associated	Bovine	BioSample: SAMN02092517	99.5	yes
Brucella_abortus_94-1313	animal-associated	Llama	BioSample: SAMN02334520	99.5
Brucella_abortus_99-9971-159				99.5
Brucella_abortus_A13334	animal-associated	fetus; cattle	BioSample: SAMN02092521	99.5
Brucella_abortus_B10-0018	animal-associated	Cattle	BioSample: SAMN02092522	99.5
Brucella_abortus_B10-0091	animal-associated	Elk	BioSample: SAMN02092523	99.5
Brucella_abortus_B10-0973	animal-associated	Bison	BioSample: SAMN02297859	99.5
Brucella_abortus_BC95				98.64
Brucella_abortus_bv_1_str_134	animal-associated	blood; Homo sapiens	BioSample: SAMN02604220	99.26
Brucella_abortus_bv_1_str_9-941				99.5
Brucella_abortus_bv_1_str_BCB013	animal-associated	blood; Bos taurus	BioSample: SAMN02469343	97.84
Brucella_abortus_bv_1_str_BCB027	animal-associated	aborted fetus; Sika Deer	BioSample: SAMN02596743	98.02
Brucella_abortus_bv_1_str_NI010				99.5
Brucella_abortus_bv_1_str_NI016				99.5
Brucella_abortus_bv_1_str_NI021				99.5
Brucella_abortus_bv_1_str_NI259				99.5
Brucella_abortus_bv_1_str_NI435a				99.5
Brucella_abortus_bv_1_str_NI474				99.41
Brucella_abortus_bv_1_str_NI486				99.5
Brucella_abortus_bv_1_str_NI488				99.5
Brucella_abortus_bv_2_str_86_8_59				99.5
Brucella_abortus_bv_2_str_BCB034	animal-associated	blood; Homo sapiens	BioSample: SAMN02595277	99.41
Brucella_abortus_bv_3_str_Tulya				99.05
Brucella_abortus_bv_4_str_292				99.5
Brucella_abortus_bv_5_str_B3196				99.26
Brucella_abortus_bv_6_str_870				99.44
Brucella_abortus_bv_9_str_C68				99.5
Brucella_abortus_CNGB_1011	animal-associated	Synovial fluid; Homo sapiens	BioSample: SAMN01047744	99.5
Brucella_abortus_CNGB_1432	animal-associated	blood; Homo sapiens	BioSample: SAMN01047739	99.5
Brucella_abortus_CNGB_308	animal-associated	blood; Homo sapiens	BioSample: SAMN01047738	99.5
Brucella_abortus_CNGB_436	animal-associated	bone marrow; Homo sapiens	BioSample: SAMN01047740	99.5
Brucella_abortus_CNGB_752	animal-associated	Chronic case; Homo sapiens	BioSample: SAMN01047741	99.5
Brucella_abortus_CNGB_759	animal-associated	Relapsed case; Homo sapiens	BioSample: SAMN01047742	99.5
Brucella_abortus_CNGB_966	animal-associated	Striated muscle; Homo sapiens	BioSample: SAMN04323936	99.5
Brucella_abortus_F1_06_B1	animal-associated	Cow	BioSample: SAMN00839699	99.5
Brucella_abortus_F1_06-B21	animal-associated	Cow	BioSample: SAMN00839709	99.5
Brucella_abortus_F10_05-11	animal-associated	Cow	BioSample: SAMN00811173	99.5
Brucella_abortus_F10_06-3	animal-associated	Bovine	BioSample: SAMN00839722	98.46
Brucella_abortus_F2_06-8	animal-associated	Goat	BioSample: SAMN00811174	99.27
Brucella_abortus_F3_01-300	animal-associated	Bovine	BioSample: SAMN01757984	99.5
Brucella_abortus_F3_07-1				99.48
Brucella_abortus_F5_04-7				99.5
Brucella_abortus_F6_05-2	animal-associated	Bovine	BioSample: SAMN00811178	99.5	yes
Brucella_abortus_F6_05-3				99.5
Brucella_abortus_F6_05-4				99.5
Brucella_abortus_F6_05-9	animal-associated	Bovine	BioSample: SAMN00811182	99.5	yes
Brucella_abortus_I103_UK3_01_	animal-associated	cow	BioSample: SAMN00811183	99.5
Brucella_abortus_levi_gila	animal-associated	Caprine	BioSample: SAMN00811185	99.5
Brucella_abortus_LEVI237				98.61
Brucella_abortus_NCTC_8038				98.93
Brucella_abortus_NI240	animal-associated	Bovine	BioSample: SAMN00811186	99.5
Brucella_abortus_NI274	animal-associated	Bovine	BioSample: SAMN00811187	99.5
Brucella_abortus_NI352	animal-associated	Bovine	BioSample: SAMN00811188	99.5
Brucella_abortus_NI380	animal-associated	Bovine	BioSample: SAMN00811189	99.5
Brucella_abortus_NI388	animal-associated	Bovine	BioSample: SAMN00811190	99.5
Brucella_abortus_NI422	animal-associated	Bovine	BioSample: SAMN00811191	99.5
Brucella_abortus_NI492	animal-associated	Bovine	BioSample: SAMN00811193	99.5
Brucella_abortus_NI495a	animal-associated	Bovine	BioSample: SAMN00811194	99.5
Brucella_abortus_NI518	animal-associated	Bovine	BioSample: SAMN00811195	99.5
Brucella_abortus_NI593	animal-associated	Bovine	BioSample: SAMN00811196	99.5
Brucella_abortus_NI613	animal-associated	Bovine	BioSample: SAMN00811197	99.5
Brucella_abortus_NI622	animal-associated	Bovine	BioSample: SAMN00811198	99.5
Brucella_abortus_NI628	animal-associated	Bovine	BioSample: SAMN00811199	99.5
Brucella_abortus_NI633	animal-associated	Bovine	BioSample: SAMN00811200	99.5
Brucella_abortus_NI639	animal-associated	Bovine	BioSample: SAMN00811201	99.5
Brucella_abortus_NI645	animal-associated	Bovine	BioSample: SAMN00811202	99.5
Brucella_abortus_NI649	animal-associated	Bovine	BioSample: SAMN00811204	99.5
Brucella_abortus_R42-08	animal-associated	Cow	BioSample: SAMN00839707	99.5	yes
Brucella_abortus_RB51-AHVLA				96.95
Brucella_abortus_S19	animal-associated	cattle	Dorneles et al. (2015)	99.5
Brucella_abortus_S99	animal-associated	cattle	BioSample: SAMN02470287	97.94
Brucella_abortus_str_2308_A				98.96
Brucella_canis_SVA10	animal-associated	Dog	BioSample: SAMN02334509	99.06
Brucella_canis_04-2330-1				99.53
Brucella_canis_118	animal-associated	blood; Homo sapiens	BioSample: SAMN00839703	98.44
Brucella_canis_79_122	animal-associated	Dog	BioSample: SAMN02334510	99.08
Brucella_canis_96-7258				99.53
Brucella_canis_ATCC_23365	animal-associated	Dog	BioSample: SAMN02469336	99.53
Brucella_canis_BCB018	animal-associated	blood; Homo sapiens	BioSample: SAMN01047737	99.06	yes
Brucella_canis_CNGB_1172	animal-associated	blood; Homo sapiens	BioSample: SAMN01047735	97.75
Brucella_canis_CNGB_1324	animal-associated	blood; Homo sapiens	BioSample: SAMN01047736	99.51	yes
Brucella_canis_CNGB_513	animal-associated	blood; Homo sapiens	BioSample: SAMN01047750	99.52
Brucella_canis_F7_05A	animal-associated	Dog	BioSample: SAMN02603578	96.59
Brucella_canis_HSK_A52141	animal-associated	blood; dog	BioSample: SAMEA3138887	99.08
Brucella_canis_str_Oliveri	animal-associated	Dog	BioSample: SAMN05363686	99.48
Brucella_canis_UK10_02				99.08
Brucella_ceti_B1_94				98.92
Brucella_ceti_M13_05_1				98.77
Brucella_ceti_M490_95_1				98.63
Brucella_ceti_M644_93_1				98.66
Brucella_ceti_str_Cudo	animal-associated	Tursiops truncatus	BioSample: SAMN02472088	99	yes
Brucella_ceti_TE10759-12	animal-associated	Stenella coeruleoalba	BioSample: SAMN02402452	99.4
Brucella_inopinata_BO1	animal-associated	Homo sapiens	BioSample: SAMN02472076	100	yes
Brucella_melitensis_Br_m-1268_11-Geo	animal-associated	milk; bovine	BioSample: SAMN02334516	99.43
Brucella_melitensis_02-5863-1				99.45
Brucella_melitensis_02-7258				99.45
Brucella_melitensis_043	animal-associated	still-born lamb; sheep	BioSample: SAMN02334513	96.67
Brucella_melitensis_11-1823-3434				99.45
Brucella_melitensis_16M13W	animal-associated	Mus musculus BALB/c	BioSample: SAMN02469567	99.48
Brucella_melitensis_16M1W	animal-associated	Mus musculus BALB/c	BioSample: SAMN00811206	99.45
Brucella_melitensis_64_150				99.45
Brucella_melitensis_66_59	animal-associated	Ovine	BioSample: SAMN02604296	99.45
Brucella_melitensis_ATCC_23457				99.45
Brucella_melitensis_B115	animal-associated	Goat	BioSample: SAMN00839732	99.45	yes	yes	yes
Brucella_melitensis_BG2_S27_	animal-associated	Goat	BioSample: SAMN05615424	99.35
Brucella_melitensis_bv_1_str_133	animal-associated	blood; Homo sapiens	BioSample: SAMN02469341	99.13
Brucella_melitensis_bv_1_str_16M				99.43
Brucella_melitensis_bv_1_str_BCB028	animal-associated	blood; Ovis aries	BioSample: SAMN02469337	99.45
Brucella_melitensis_bv_1_str_BCB033	animal-associated	blood; Homo sapiens	BioSample: SAMN02469345	99.28
Brucella_melitensis_bv_1_str_M111				99.37
Brucella_melitensis_bv_1_str_M28-12				98.76
Brucella_melitensis_bv_1_str_M5				99.38
Brucella_melitensis_bv_1_str_Rev_1				98.78
Brucella_melitensis_bv_2_str_63_9	animal-associated	Blood and Bone marrow; Metazoa	BioSample: SAMN02786857	99.45
Brucella_melitensis_bv_3_BM_IND1	animal-associated	stomach content of Brucella infected aborted goat fetus; goat	BioSample: SAMN02699098	99.37	yes
Brucella_melitensis_bv_3_str_128	animal-associated	sera; Homo sapiens	BioSample: SAMN02469335	99.4
Brucella_melitensis_bv_3_str_Ether				99.45
Brucella_melitensis_CNGB_1076	animal-associated	Blood; Homo sapiens	BioSample: SAMN01047730	99.41	yes
Brucella_melitensis_CNGB_1120	animal-associated	Blood; Homo sapiens	BioSample: SAMN01047731	99.43	yes
Brucella_melitensis_CNGB_290	animal-associated	Bone Marrow; Homo sapiens	BioSample: SAMN01047732	99.45	yes
Brucella_melitensis_F1_06_B10	animal-associated	Goat	BioSample: SAMN00811209	99.45	yes
Brucella_melitensis_F10_05-2				99.45
Brucella_melitensis_F10_06-16	animal-associated	Homo sapiens	BioSample: SAMN00811208	99.45
Brucella_melitensis_F15_06-7	animal-associated	Unknown; Homo sapiens	BioSample: SAMN01798237	99.45
Brucella_melitensis_F2_06-6	animal-associated	Sheep	BioSample: SAMN00811210	99.43
Brucella_melitensis_F3_02	animal-associated	Homo sapiens	BioSample: SAMN00811211	99.45
Brucella_melitensis_F5_07-239A	animal-associated	Sheep/Goat	BioSample: SAMN00811212	99.42	yes
Brucella_melitensis_F6_05-6	animal-associated	Cow	BioSample: SAMN00839731	99.45
Brucella_melitensis_F8_01-155	animal-associated	Bovine	BioSample: SAMN00811213	99.45
Brucella_melitensis_F9_05				99.45
Brucella_melitensis_M28	animal-associated	sheep	BioSample: SAMN02603655	99.45
Brucella_melitensis_M5				99.27
Brucella_melitensis_M5-10				99.45
Brucella_melitensis_M5-90				99.41
Brucella_melitensis_NI	animal-associated	cattle	BioSample: SAMN02603116	99.09
Brucella_melitensis_R3_07-2				99.37
Brucella_melitensis_S66	animal-associated	blood; Homo sapiens	BioSample: SAMN02469569	99.5
Brucella_melitensis_UK14_06	animal-associated	Homo sapiens	BioSample: SAMN00811216	99.45	yes
Brucella_melitensis_UK19_04	animal-associated	Homo sapiens	BioSample: SAMN00811217	99.45	yes
Brucella_melitensis_UK22_04	animal-associated	Homo sapiens	BioSample: SAMN00811218	99.45	yes
Brucella_melitensis_UK22_06	animal-associated	Homo sapiens	BioSample: SAMN00811219	96.39
Brucella_melitensis_UK23_06	animal-associated	Homo sapiens	BioSample: SAMN00811220	99.45	yes
Brucella_melitensis_Uk24_06	animal-associated	Homo sapiens	BioSample: SAMN00811221	99.44	yes
Brucella_melitensis_UK29_05	animal-associated	Homo sapiens	BioSample: SAMN00839702	99.45	yes
Brucella_melitensis_UK3_06	animal-associated	Homo sapiens	BioSample: SAMN00839724	99.45
Brucella_melitensis_UK31_99	animal-associated	Homo sapiens	BioSample: SAMN00839711	98.94
Brucella_melitensis_UK37_05	animal-associated	Homo sapiens	BioSample: SAMN00811222	99.45
Brucella_microti_CCM_4915	animal-associated	Homo sapiens	Jiménez de Bagüés et al. (2010)	99.49	yes
Brucella_neotomae_5K33				97.56
Brucella_ovis_63_96	animal-associated	Ovine	BioSample: SAMN00839726	99.49
Brucella_ovis_80_125	animal-associated	Ovine	BioSample: SAMN00839737	99.49
Brucella_ovis_81_8	animal-associated	Ovine	BioSample: SAMN00839736	99.47
Brucella_ovis_ATCC_25840				99.49
Brucella_ovis_F8_05B	animal-associated	Sheep	BioSample: SAMN01047729	99.49
Brucella_ovis_IntaBari-1993-758	animal-associated	Ovine	BioSample: SAMN01921153	99.08
Brucella_ovis_IntaBari-2001-319-4082	animal-associated	Ovine	BioSample: SAMN01921151	99.08
Brucella_ovis_IntaBari-2001-319-5096	animal-associated	Ovine	BioSample: SAMN01921150	99.08
Brucella_ovis_IntaBari-2002-82-58	animal-associated	Ovine	BioSample: SAMN01921149	99.08
Brucella_ovis_IntaBari-2006-46-332	animal-associated	Ovine	BioSample: SAMN01921155	99.08
Brucella_ovis_IntaBari-2006-46-348	animal-associated	Ovine	BioSample: SAMN01921154	99.08
Brucella_ovis_IntaBari-2008-114-542	animal-associated	Ovine	BioSample: SAMN01921152	99.08
Brucella_ovis_IntaBari-2009-88-3	animal-associated	Ovine	BioSample: SAMN01921145	99
Brucella_ovis_IntaBari-2009-88-4	animal-associated	Ovine	BioSample: SAMN01921146	99.08	yes
Brucella_ovis_IntaBari-2010-47-268	animal-associated	Ovine	BioSample: SAMN01921147	99.08
Brucella_ovis_IntaBari-2010-47-871	animal-associated	Ovine	BioSample: SAMN01921148	99.08
Brucella_pinnipedialis_6_566				99.5
Brucella_pinnipedialis_B2_94	animal-associated	marine mammal	Audic et al. (2011)	99.5
Brucella_pinnipedialis_M163_99_10	animal-associated	marine mammal	Damiano et al. (2015)	94.13
Brucella_pinnipedialis_M292_94_1	animal-associated	marine mammal	Damiano et al. (2015)	98.81
Brucella_sp_04-5288				99.29
Brucella_sp_09RB8471	animal-associated	Pyxicephalus edulis	BioSample: SAMN05890481	100	yes	yes
Brucella_sp_09RB8910	animal-associated	Pyxicephalus edulis	BioSample: SAMN05890480	100	yes
Brucella_sp_141012304	animal-associated	Taeniura lymma	BioSample: SAMEA4378174	100	yes
Brucella_sp_2002734562	animal-associated	rat	BioSample: SAMN05577733	98.89
Brucella_sp_56_94	animal-associated	Hooded seal	BioSample: SAMN00839716	99.43	yes
Brucella_sp_63_311				98.38
Brucella_sp_83_13				99.35
Brucella_sp_B13-0095	animal-associated	Ceratophrys ornata	BioSample: SAMN05277611	93.33
Brucella_sp_BO2	animal-associated	Homo sapiens	BioSample: SAMN02472084	100	yes
Brucella_sp_CMUL_003	animal-associated	Homo sapiens	BioSample: SAMN05853576	99.45
Brucella_sp_CMUL_004	animal-associated	Homo sapiens	BioSample: SAMN05853579	99.45
Brucella_sp_CMUL_010	animal-associated	Homo sapiens	BioSample: SAMN05869263	99.45
Brucella_sp_CMUL_013	animal-associated	Homo sapiens	BioSample: SAMN05869292	99.35
Brucella_sp_CMUL_014	animal-associated	Homo sapiens	BioSample: SAMN05853689	99.45	yes
Brucella_sp_CMUL_015	animal-associated	Homo sapiens	BioSample: SAMN05853690	99.45
Brucella_sp_CMUL_018	animal-associated	Homo sapiens	BioSample: SAMN05869294	99.45
Brucella_sp_CMUL_024	animal-associated	Homo sapiens	BioSample: SAMN05929023	99.45
Brucella_sp_CMUL_025	animal-associated	Homo sapiens	BioSample: SAMN05853701	99.45
Brucella_sp_CMUL_026	animal-associated	Homo sapiens	BioSample: SAMN05929026	99.45
Brucella_sp_CMUL_027	animal-associated	Homo sapiens	BioSample: SAMN05853708	99.45
Brucella_sp_CMUL_029	animal-associated	Homo sapiens	BioSample: SAMN05929593	99.35
Brucella_sp_CMUL_036	animal-associated	Homo sapiens	BioSample: SAMN05853709	99.45
Brucella_sp_CMUL_08	animal-associated	Homo sapiens	BioSample: SAMN05913791	99.45
Brucella_sp_F23_97	animal-associated	Dolphin	BioSample: SAMN01047751	99.5	yes
Brucella_sp_F5_06	animal-associated	Dolphin	BioSample: SAMN00839728	99.5
Brucella_sp_F5_99				98.02
Brucella_sp_F8_99	animal-associated	harbour seal	BioSample: SAMN00811224	99.5	yes
Brucella_sp_F96_2	animal-associated	harbour porpoise	BioSample: SAMN00839725	99.5
Brucella_sp_NF_2653	animal-associated	Melomys lutillus	BioSample: SAMN02472085	100	yes
Brucella_sp_NVSL_07-0026				98.78
Brucella_sp_UK1_97	animal-associated	harbour porpoise	BioSample: SAMN00811226	99.5
Brucella_sp_UK38_05	animal-associated	white sided dolphin	BioSample: SAMN00811227	99.5	yes
Brucella_sp_UK40_99	animal-associated	Grey Seal	BioSample: SAMN00811228	99.38	yes
Brucella_sp_UK5_01	animal-associated	common seal	BioSample: SAMN00811229	99.05
Brucella_suis_2004000577	animal-associated	Homo sapiens	BioSample: SAMN00839712	99.47
Brucella_suis_01-5744				99.5
Brucella_suis_019	animal-associated	sheep	BioSample: SAMN02334521	99.05
Brucella_suis_04-0115				99.45
Brucella_suis_06-791-1309				99.41
Brucella_suis_06-988-1656				99.41
Brucella_suis_06-997-1672				99.3
Brucella_suis_1330	animal-associated	swine	BioSample: SAMN05559129	99.5	yes		yes
Brucella_suis_63_198				99.46
Brucella_suis_63_252				99.53
Brucella_suis_63_261				99.38
Brucella_suis_92_29				99.5
Brucella_suis_92_63	animal-associated	Hare	BioSample: SAMN00811234	99.45
Brucella_suis_94_11				99.44
Brucella_suis_97-9757				99.43
Brucella_suis_ATCC_23445				99.43
Brucella_suis_bv_1_str_BCB025	animal-associated	Lymph node; Sus scrofa domesticus	BioSample: SAMN02469342	99.25	yes
Brucella_suis_bv_1_str_S2	animal-associated	apoblema; swine	BioSample: SAMN03068300	99.5	yes
Brucella_suis_bv_2_Bs143CITA				99.41
Brucella_suis_bv_2_str_BCB032	animal-associated	lymph node; Sus scrofa domestica	BioSample: SAMN02469346	98.75
Brucella_suis_bv_3_str_686				99.49
Brucella_suis_bv_4_str_40				99.44
Brucella_suis_bv_5_str_513				99.13
Brucella_suis_CNGB_247	animal-associated	CSF; Homo sapiens	BioSample: SAMN01047734	99.5
Brucella_suis_CNGB_786	animal-associated	Bone sample; Homo sapiens	BioSample: SAMN01047733	99.48
Brucella_suis_F12_02				99.45
Brucella_suis_F4_06-146	animal-associated	Pig	BioSample: SAMN01047745	99.41	yes
Brucella_suis_F5_03-2				99.41
Brucella_suis_F5_05-10	animal-associated	Hare	BioSample: SAMN00839713	99.45	yes
Brucella_suis_F5_05-4	animal-associated	pig	BioSample: SAMN00839696	99.43	yes
Brucella_suis_F7_06-1	animal-associated	Wild Boar	BioSample: SAMN00839727	99.3
Brucella_suis_F7_06-2	animal-associated	Wild Boar	BioSample: SAMN00839715	99.3	yes
Brucella_suis_F7_06-5	animal-associated	Hare	BioSample: SAMN00839714	99.47
Brucella_suis_F8_06-1	animal-associated	Wild Boar	BioSample: SAMN00839734	99.45	yes
Brucella_suis_F8_06-2				98.12
Brucella_suis_F8_06-3	animal-associated	Wild Boar	BioSample: SAMN00839695	99.45
Brucella_suis_F9_06-1	animal-associated	Wild Boar	BioSample: SAMN00839735	99.45
Brucella_suis_S2-30				99.45
Brucella_suis_VBI22				99.5
Brucella_vulpis_F60	animal-associated	lymph node; Vulpes vulpes	BioSample: SAMEA3715143	99.78	yes
Candidatus_Filomicrobium_marinum_strain_W	free-living	water	BioSample: SAMEA3234138	98.25
Candidatus_Liberibacter_africanus_PTSAPSY	plant-associated	Plant	BioSample: SAMN03763724	95.72
Candidatus_Liberibacter_americanus_PW_SP	plant-associated	Catharanthus roseus	BioSample: SAMN02472060	96.47
Candidatus_Liberibacter_americanus_str_Sao_Paulo	plant-associated	Citrus sinensis	BioSample: SAMN02604175	96.45
Candidatus_Liberibacter_asiaticus_TX2351	plant-associated	Plant	BioSample: SAMN02604078	95.67
Candidatus_Liberibacter_asiaticus_str_gxpsy	plant-associated	Plant	BioSample: SAMD00000555	97.3
Candidatus_Liberibacter_asiaticus_str_Ishi-1	plant-associated	Plant	BioSample: SAMN02603311	97.3
Candidatus_Liberibacter_asiaticus_str_psy62	plant-associated	Plant	http://bacmap.wishartlab.com/organisms/930	97.3
Candidatus_Liberibacter_solanacearum_FIN114	plant-associated	Plant	Thomas et al. (2018)	99.7
Candidatus_Liberibacter_solanacearum_CLso-ZC1	plant-associated	Plant	Thomas et al. (2018)	98.56
Candidatus_Phaeomarinobacter_ectocarpi_Ec32	plant-associated	phycosphere	Dittami et al. (2014)	96.23
Chelativorans_sp_BNC1	free-living	water	https://genome.jgi.doe.gov/portal/mesb1/mesb1.home.html	99.18	yes	yes
Chelativorans_sp_J32				99.36
Chelatococcus_daeguensis_TAD1	free-living	biotrickling filter	BioSample: SAMN06016468	100	yes	yes	yes
Chelatococcus_sambhunathii_DSM_18167	free-living	water	BioSample: SAMN03840667	99.69
Chelatococcus_sp_CO-6	free-living	oil	BioSample: SAMN03995875	99.37	yes
Chelatococcus_sp_GW1	free-living	water	BioSample: SAMN02470948	99.9	yes
Cucumibacter_marinus_DSM_18995	free-living	sea	BioSample: SAMN02441550	100	yes	yes
Devosia_chinhatensis_IPL18	free-living	soil	Kumar et al. (2008)	98.8
Devosia_enhydra_ATCC_23634	free-living	water	http://togogenome.org/organism/665118	99.59	yes	yes
Devosia_epidermidihirudinis_E84	animal-associated	Hirudo verbana	BioSample: SAMN03448481	98.84
Devosia_geojensis_BD-c194	free-living	soil	https://biocyc.org/GCF_000971295/organism-summary?object=GCF_000971295	99.59	yes	yes
Devosia_insulae_DS-56	free-living	soil	Yoon et al. (2007)	99.44	yes
Devosia_limi_DSM_17137	free-living	sludge	Vanparys et al. (2005)	99.49
Devosia_psychrophila_CGMCC_1_10210	free-living	glacier;	Zhang et al. (2012)	99.49	yes	yes
Devosia_riboflavina_IFO13584	free-living	soil;	BioSample: SAMN02983206	100	yes
Devosia_soli_GH2-10	free-living	soil	BioSample: SAMN03431281	99.32	yes
Devosia_sp_17-2-E-8	free-living	soil	BioSample: SAMN02983205	99.32	yes
Devosia_sp_A16	free-living	soil	Yin et al. (2016)	99.34	yes	yes
Devosia_sp_DBB001	free-living	soil	https://www.ncbi.nlm.nih.gov/bioproject/213811	99.52	yes	yes
Devosia_sp_H5989	animal-associated	CSF; Homo sapiens	BioSample: SAMN03487588	98.6
Devosia_sp_LC5	free-living	cave	BioSample: SAMN02798393	99.18	yes	yes
Devosia_sp_Leaf420	plant-associated	leaf; Arabidopsis thaliana	Levy et al. (2018)	99.73	yes
Devosia_sp_Leaf64	plant-associated	leaf; Arabidopsis thaliana	Levy et al. (2018)	99.73	yes	yes
Devosia_sp_Root105	plant-associated	root; Arabidopsis thaliana	Levy et al. (2018)	99.44	yes
Devosia_sp_Root413D1	plant-associated	root; Arabidopsis thaliana	Levy et al. (2018)	99.44
Devosia_sp_Root436	plant-associated	root; Arabidopsis thaliana	Levy et al. (2018)	99.04	yes
Devosia_sp_Root635	plant-associated	root; Arabidopsis thaliana	Levy et al. (2018)	99.25	yes	yes
Devosia_sp_Root685	plant-associated	root; Arabidopsis thaliana	Levy et al. (2018)	99.32	yes	yes
Devosia_sp_S37	plant-associated	root; oil palm	Nor et al. (2017)	99.18	yes	yes
Ensifer_adhaerens_L18	free-living	soil	BioSample: SAMN03470198	99.96	yes
Ensifer_adhaerens_OV14	plant-associated	root; Brassica	Rudder et al. (2014)	99.66
Ensifer_aridi_JNVU_TP6	nodule-associated	root; Tephrosia purpurea	BioSample: SAMN04493264	100	yes	yes
Ensifer_glycinis_CCBAU_23380	nodule-associated	root; Glycine soja	Yan et al. (2016)	98.64
Ensifer_shofinae_CCBAU_251167	nodule-associated	root; Glycine max	BioSample: SAMN05411298	81.83
Ensifer_sojae_CCBAU_05684	nodule-associated	root; Glycine max	Li et al. (2011)	97.57
Ensifer_sp_1H6	plant-associated	root; Acer pseudoplatanus	https://www.ncbi.nlm.nih.gov/bioproject/349070	99.41
Ensifer_sp_BR816	plant-associated	root; Leucaena leucocephala	Levy et al. (2018)	99.96	yes	yes
Ensifer_sp_LC11	free-living	cave	BioSample: SAMN05383995	99.96
Ensifer_sp_LC13	free-living	cave	BioSample: SAMN05383998	99.96
Ensifer_sp_LC14	free-living	cave	BioSample: SAMN05384000	99.96	yes
Ensifer_sp_LC163	free-living	cave	BioSample: SAMN05384004	99.86
Ensifer_sp_LC384	free-living	cave	BioSample: SAMN05384005	99.96
Ensifer_sp_LC499	free-living	cave	BioSample: SAMN05384006	99.96
Ensifer_sp_LC54	free-living	cave	BioSample: SAMN05384003	99.66	yes
Ensifer_sp_LCM_4579	nodule-associated	root; Prosopis juliflora	Diagne et al. (2017)	97.9
Ensifer_sp_Root1252	plant-associated	root; Arabidopsis thaliana	Levy et al. (2018)	99.96
Ensifer_sp_Root127	plant-associated	root; Arabidopsis thaliana	Levy et al. (2018)	99.96	yes
Ensifer_sp_Root1298	plant-associated	root; Arabidopsis thaliana	Levy et al. (2018)	99.86
Ensifer_sp_Root1312	plant-associated	root; Arabidopsis thaliana	Levy et al. (2018)	99.86	yes	yes
Ensifer_sp_Root142	plant-associated	root; Arabidopsis thaliana	Levy et al. (2018)	99.96
Ensifer_sp_Root231	plant-associated	root; Arabidopsis thaliana	Levy et al. (2018)	99.96
Ensifer_sp_Root258	plant-associated	root; Arabidopsis thaliana	Levy et al. (2018)	99.96
Ensifer_sp_Root278	plant-associated	root; Arabidopsis thaliana	Levy et al. (2018)	99.96	yes
Ensifer_sp_Root31	plant-associated	root; Arabidopsis thaliana	Levy et al. (2018)	99.96
Ensifer_sp_Root423	plant-associated	root; Arabidopsis thaliana	Levy et al. (2018)	99.66	yes
Ensifer_sp_Root558	plant-associated	root; Arabidopsis thaliana	Levy et al. (2018)	99.96	yes
Ensifer_sp_Root74	plant-associated	root; Arabidopsis thaliana	Levy et al. (2018)	99.86
Ensifer_sp_Root954	plant-associated	root; Arabidopsis thaliana	Levy et al. (2018)	99.31
Ensifer_sp_USDA_6670	nodule-associated	root; Medicago sativa	BioSample: SAMN02440578	99.32	yes
Ensifer_sp_WSM1721	nodule-associated	root; Indigofera sp.	BioSample: SAMN02597201	100	yes
Ensifer_sp_YIC4027	nodule-associated	root; Sesbania cannabina	BioSample: SAMN05006708	98.53
Ensifer_sp_ZNC0028	animal-associated	Danio rerio	BioSample: SAMN03021517	99.78	yes
Fulvimarina_manganoxydans_CGMCC_1_10972	free-living	sea;	Ren et al. (2014)	100	yes	yes
Fulvimarina_pelagi_DSM_15513	free-living	sea;	BioSample: SAMD00028750	99.8	yes	yes
Fulvimarina_pelagi_HTCC2506	free-living	sea;	BioSample: SAMN02436126	99.6
Gemmiger_formicilis_ATCC_27749				97.28
Hoeflea_olei_JC234	free-living	water	BioSample: SAMN04364335	99.61	yes	yes
Hoeflea_phototrophica_DFL-43	others	Dinoflagellates	Fiebig et al. (2013)	99.22	yes	yes	yes
Hoeflea_sp_108	free-living	water	Petrus et al. (2015)	99.43	yes
Hoeflea_sp_BAL378	free-living	water	BioSample: SAMN03069733	99.42	yes
Hoeflea_sp_IMCC20628	free-living	sea	BioSample: SAMN03375744	99.92	yes	yes
Hyphomicrobium_denitrificans_1NES1	free-living	water	https://genome.jgi.doe.gov/portal/hypdn/hypdn.info.html	99.4	yes	yes
Hyphomicrobium_denitrificans_ATCC_51888	free-living	water	BioSample: SAMN02598499	99.8	yes
Hyphomicrobium_nitrativorans_NL23	free-living	sea	BioSample: SAMN02641510	98.88
Hyphomicrobium_sp_802	free-living	water	BioSample: SAMN02584912	100	yes
Hyphomicrobium_sp_99	free-living	water	https://genome.jgi.doe.gov/portal/Hypsp99_FD/Hypsp99_FD.info.html	99.39	yes	yes
Hyphomicrobium_sp_CS1BSMeth3	free-living	water	BioSample: SAMEA4534594	99.19	yes	yes
Hyphomicrobium_sp_CS1GBMeth3	free-living	water	BioSample: SAMEA4534595	99.39	yes	yes
Hyphomicrobium_sp_MC1	free-living	water	Vuilleumier et al. (2011)	100
Hyphomicrobium_sp_NDB2Meth4	free-living	Coal seam gas extraction bore well	BioSample: SAMEA4534596	99.19	yes	yes
Hyphomicrobium_sulfonivorans_WDL6	free-living	soil	BioSample: SAMN04159840	98.66
Hyphomicrobium_zavarzinii_ATCC_27496_ZV-622	free-living	soil	BioSample: SAMN02440966	99.59	yes	yes
Kaistia_adipata_DSM_17808	free-living	soil	BioSample: SAMN02441508	99.68
Kaistia_granuli_DSM_23481_Ko04	free-living	water	Lee et al. (2007)	100	yes	yes
Kaistia_soli_DSM_19436	free-living	peat layer	BioSample: SAMN02745157	99.89	yes	yes
Labrys_sp_WJW	free-living	soil	Qu et al. (2018)	99.27	yes	yes
Liberibacter_crescens_BT-0	plant-associated	sap; Vasconcellea heilbornii	BioSample: SAMN03256334	100
Liberibacter_crescens_BT-1	plant-associated	sap; papaya	Fagen et al. (2014)	100
Lutibaculum_baratangense_AMV1	free-living	soil	Kumar et al. (2012)	98.58
Maritalea_myrionectae_DSM_19524	others	marine ciliate Myrionecta rubra	Hwang et al. (2009)	99.82	yes	yes
Martelella_endophytica_YC6887	plant-associated	root; Rosa rugosa	Khan et al. (2015)	99.22	yes	yes
Martelella_mediterranea_DSM_17316_MACL11	free-living	cave	BioSample: SAMN02441730	99.42	yes	yes
Martelella_sp_AD-3	free-living	soil	BioSample: SAMN04450245	99.22	yes
Meganema_perideroedes_DSM_15528	free-living	water	BioSample: SAMN02441696	99.84	yes	yes
Mesorhizobium_alhagi_CCNWXJ12-2	nodule-associated	root; Alhagi sparsifolia	BioSample: SAMN02470709	99.02	yes	yes
Mesorhizobium_amorphae_CCNWGS0123	nodule-associated	root; Robinia pseudoacacia	Zhou et al. (2012)	99.92	yes
Mesorhizobium_australicum_B5P				99.39
Mesorhizobium_australicum_WSM2073	nodule-associated	root; Biserrula pelecinus L	BioSample: SAMN02232035	99.51	yes
Mesorhizobium_ciceri_CC1192	nodule-associated	nodule; Cicer arietinum	Anderson et al. (2004)	99.51	yes
Mesorhizobium_ciceri_biovar_biserrulae_WSM1284	nodule-associated	root; Biserrula pelecinus	BioSample: SAMN04604739	99.51	yes
Mesorhizobium_ciceri_biovar_biserrulae_WSM1271	nodule-associated	root; Biserrula pelecinus	Brewer et al. (2017)	99.51	yes
Mesorhizobium_ciceri_ca181	nodule-associated	root; chickpea	BioSample: SAMN04604738	96.15
Mesorhizobium_ciceri_CMG6	nodule-associated	Cicer arietinum	BioSample: SAMN02440789	99.51	yes	yes
Mesorhizobium_ciceri_WSM4083	nodule-associated	Bituminaria bituminosa	BioSample: SAMN02584909	98.68
Mesorhizobium_erdmanii_USDA_3471	nodule-associated	Lotus corniculatus	BioSample: SAMN02441124	99.51	yes
Mesorhizobium_huakuii_7653R	nodule-associated	root; Astragalus sinicus	Peng et al. (2014)	99.79	yes	yes	yes
Mesorhizobium_loti_SU343	others	Lotus sp.	BioSample: SAMN02441449	99.92
Mesorhizobium_loti_CJ3sym	nodule-associated	Lotus corniculatus, Lotus japonicus	BioSample: SAMD00061086	99.51	yes
Mesorhizobium_loti_MAFF303099	nodule-associated	root; Lotus japonicus	Sánchez et al. (2009)	99.92	yes	yes	yes
Mesorhizobium_loti_NZP2037	nodule-associated	root; Lotus	Kelly et al. (2014)	99.92	yes
Mesorhizobium_loti_R7A	nodule-associated	root; Lotus	BioSample: SAMN02597285	99.92	yes
Mesorhizobium_loti_R88b	nodule-associated	root; Lotus corniculatus	BioSample: SAMN05172977	99.51	yes
Mesorhizobium_metallidurans_STM_2683	nodule-associated	root; Anthyllis vulneraria	Vidal et al. (2009)	98.69
Mesorhizobium_opportunistum_WSM2075	nodule-associated	root; Biserrula pelecinus L	BioSample: SAMN02232036	99.92	yes
Mesorhizobium_plurifarium	nodule-associated	root; Biserrula pelecinus L	de Lajudie et al. (1998)	99.1	yes	yes	yes
Mesorhizobium_prunaredense	nodule-associated	root; Anthyllis vulneraria subspecies carpatica	Mohamad et al. (2017)	100	yes
Mesorhizobium_sp_1M-11	free-living	water	BioSample: SAMN04076519	99.39	yes
Mesorhizobium_sp_AA22	nodule-associated	root; Biserrula pelecinus L.	BioSample: SAMN05178586	99.59	yes
Mesorhizobium_sp_AA23	nodule-associated	root; Biserrula pelecinus L.	BioSample: SAMN05178588	99.92	yes
Mesorhizobium_sp_B7	free-living	sea	BioSample: SAMN06054042	99.59	yes	yes
Mesorhizobium_sp_F7	free-living	water	BioSample: SAMN03200164	100	yes	yes
Mesorhizobium_sp_L103C105A0	nodule-associated	root; A. wrangelianus	Porter et al. (2017)	98.28
Mesorhizobium_sp_L103C119B0	nodule-associated	root; A. wrangelianus	Porter et al. (2017)	98.61
Mesorhizobium_sp_L103C120A0	nodule-associated	root; A. wrangelianus	Porter et al. (2017)	99.51	yes
Mesorhizobium_sp_L103C131B0	nodule-associated	root; A. wrangelianus	Porter et al. (2017)	99.1	yes
Mesorhizobium_sp_L103C565B0	nodule-associated	root; A. wrangelianus	Porter et al. (2017)	99.43	yes
Mesorhizobium_sp_L2C054A000	nodule-associated	root; A. wrangelianus	Porter et al. (2017)	99.29	yes
Mesorhizobium_sp_L2C066B000	nodule-associated	root; A. wrangelianus	Porter et al. (2017)	99.02	yes
Mesorhizobium_sp_L2C067A000	nodule-associated	root; A. wrangelianus	Porter et al. (2017)	99.02	yes	yes
Mesorhizobium_sp_L2C084A000	nodule-associated	root; A. wrangelianus	Porter et al. (2017)	99.07	yes
Mesorhizobium_sp_L2C085B000	nodule-associated	root; A. wrangelianus	Porter et al. (2017)	99.1	yes
Mesorhizobium_sp_L2C089B000	nodule-associated	root; A. wrangelianus	Porter et al. (2017)	99.43	yes
Mesorhizobium_sp_L48C026A00	nodule-associated	root; A. wrangelianus	Porter et al. (2017)	99.39	yes
Mesorhizobium_sp_LC103	free-living	cave	BioSample: SAMN03491740	99.3	yes	yes
Mesorhizobium_sp_LCM_4576	plant-associated	root; Prosopis juliflora	BioSample: SAMN04964171	99.51
Mesorhizobium_sp_LCM_4577	plant-associated	root; Prosopis juliflora	Diagne et al. (2017)	99.51	yes
Mesorhizobium_sp_LNHC209A00	nodule-associated	root; A. wrangelianus	Porter et al. (2017)	98.65
Mesorhizobium_sp_LNHC220B00	nodule-associated	root; A. wrangelianus	Porter et al. (2017)	99.37	yes
Mesorhizobium_sp_LNHC221B00	nodule-associated	root; A. wrangelianus	Porter et al. (2017)	99.51	yes
Mesorhizobium_sp_LNHC229A00	nodule-associated	root; A. wrangelianus	Porter et al. (2017)	98.35
Mesorhizobium_sp_LNHC232B00	nodule-associated	root; A. wrangelianus	Porter et al. (2017)	99.47	yes
Mesorhizobium_sp_LNHC252B00	nodule-associated	root; A. wrangelianus	Porter et al. (2017)	99.84	yes	yes
Mesorhizobium_sp_LNJC372A00	nodule-associated	root; A. wrangelianus	Porter et al. (2017)	99.02	yes
Mesorhizobium_sp_LNJC374B00	nodule-associated	root; A. wrangelianus	Porter et al. (2017)	99.1	yes
Mesorhizobium_sp_LNJC380A00	nodule-associated	root; A. wrangelianus	Porter et al. (2017)	98.48
Mesorhizobium_sp_LNJC384A00	nodule-associated	root; A. wrangelianus	Porter et al. (2017)	98.89
Mesorhizobium_sp_LNJC386A00	nodule-associated	root; A. wrangelianus	Porter et al. (2017)	97.95
Mesorhizobium_sp_LNJC391B00	nodule-associated	root; A. wrangelianus	Porter et al. (2017)	99.1	yes
Mesorhizobium_sp_LNJC394B00	nodule-associated	root; A. wrangelianus	Porter et al. (2017)	98.4
Mesorhizobium_sp_LNJC395A00	nodule-associated	root; A. wrangelianus	Porter et al. (2017)	99.51	yes
Mesorhizobium_sp_LNJC398B00	nodule-associated	root; A. wrangelianus	Porter et al. (2017)	98.81
Mesorhizobium_sp_LNJC399B00	nodule-associated	root; A. wrangelianus	Porter et al. (2017)	99.02	yes
Mesorhizobium_sp_LNJC403B00	nodule-associated	root; A. wrangelianus	Porter et al. (2017)	99.51	yes
Mesorhizobium_sp_LNJC405B00	nodule-associated	root; A. wrangelianus	Porter et al. (2017)	98.35
Mesorhizobium_sp_LSHC412B00	nodule-associated	root; A. wrangelianus	Porter et al. (2017)	98.89
Mesorhizobium_sp_LSHC414A00	nodule-associated	root; A. wrangelianus	Porter et al. (2017)	98.52
Mesorhizobium_sp_LSHC416B00	nodule-associated	root; A. wrangelianus	Porter et al. (2017)	98.18
Mesorhizobium_sp_LSHC420B00	nodule-associated	root; A. wrangelianus	Porter et al. (2017)	98.28
Mesorhizobium_sp_LSHC422A00	nodule-associated	root; A. wrangelianus	Porter et al. (2017)	99.43	yes
Mesorhizobium_sp_LSHC424B00	nodule-associated	root; A. wrangelianus	Porter et al. (2017)	98.93
Mesorhizobium_sp_LSHC426A00	nodule-associated	root; A. wrangelianus	Porter et al. (2017)	99.1	yes
Mesorhizobium_sp_LSHC432A00	nodule-associated	root; A. wrangelianus	Porter et al. (2017)	99.43
Mesorhizobium_sp_LSHC440A00	nodule-associated	root; A. wrangelianus	Porter et al. (2017)	98.89
Mesorhizobium_sp_LSHC440B00	nodule-associated	root; A. wrangelianus	Porter et al. (2017)	99.43	yes
Mesorhizobium_sp_LSJC255A00	nodule-associated	root; A. wrangelianus	Porter et al. (2017)	98.4
Mesorhizobium_sp_LSJC264A00	nodule-associated	root; A. wrangelianus	Porter et al. (2017)	98.07
Mesorhizobium_sp_LSJC265A00	nodule-associated	root; A. wrangelianus	Porter et al. (2017)	98.81
Mesorhizobium_sp_LSJC268A00	nodule-associated	root; A. wrangelianus	Porter et al. (2017)	98.69
Mesorhizobium_sp_LSJC269B00	nodule-associated	root; A. wrangelianus	Porter et al. (2017)	99.51	yes
Mesorhizobium_sp_LSJC277A00	nodule-associated	root; A. wrangelianus	Porter et al. (2017)	98.5
Mesorhizobium_sp_LSJC280B00	nodule-associated	root; A. wrangelianus	Porter et al. (2017)	99.1	yes
Mesorhizobium_sp_LSJC285A00	nodule-associated	root; A. wrangelianus	Porter et al. (2017)	98.69
Mesorhizobium_sp_NBIMC_P2-C1	animal-associated	blood; Homo sapiens	BioSample: SAMN02951894	99.51
Mesorhizobium_sp_NBIMC_P2-C2	animal-associated	blood; Homo sapiens	BioSample: SAMN02951895	99.51
Mesorhizobium_sp_NBIMC_P2-C3	animal-associated	blood; Homo sapiens	BioSample: SAMN02951897	99.51
Mesorhizobium_sp_NBIMC_P2-C4	animal-associated	blood; Homo sapiens	BioSample: SAMN02951898	99.51
Mesorhizobium_sp_ORS3324	nodule-associated	Acacia seyal	https://trace.ddbj.nig.ac.jp/DRASearch/study?acc=ERP006363	99.64	yes
Mesorhizobium_sp_ORS3359	nodule-associated	Acacia seyal	http://ddbj.nig.ac.jp/DRASearch/study?acc=ERP006364	99.1	yes
Mesorhizobium_sp_ORS3428	plant-associated	Acacia senegal	BioSample: SAMN04964211	99.1
Mesorhizobium_sp_Root102	plant-associated	root; Arabidopsis thaliana	Levy et al. (2018)	99.09	yes
Mesorhizobium_sp_Root1471	plant-associated	root; Arabidopsis thaliana	Levy et al. (2018)	99.59
Mesorhizobium_sp_Root157	plant-associated	root; Arabidopsis thaliana	Levy et al. (2018)	99.1	yes
Mesorhizobium_sp_Root172	plant-associated	root; Arabidopsis thaliana	Levy et al. (2018)	99.51	yes	yes
Mesorhizobium_sp_Root552	plant-associated	root; Arabidopsis thaliana	Levy et al. (2018)	99.51	yes	yes
Mesorhizobium_sp_Root554	plant-associated	root; Arabidopsis thaliana	Levy et al. (2018)	99.59	yes
Mesorhizobium_sp_Root695	plant-associated	root; Arabidopsis thaliana	Levy et al. (2018)	99.51	yes
Mesorhizobium_sp_SEMIA_3007	free-living	soil	BioSample: SAMN05277861	99.47
Mesorhizobium_sp_SOD10	nodule-associated	Acacia senegal	https://www.ncbi.nlm.nih.gov/bioproject/321050	98.69
Mesorhizobium_sp_STM_4661	nodule-associated	Anthyllis vulneraria	Maynaud et al. (2013)	99.51	yes
Mesorhizobium_sp_UASWS1009	free-living	water	BioSample: SAMN03219998	99.51	yes	yes
Mesorhizobium_sp_URHA0056				99.51
Mesorhizobium_sp_URHB0007				99.51
Mesorhizobium_sp_URHC0008				99.51
Mesorhizobium_sp_WSM1293	nodule-associated	root; Lotus sp.	BioSample: SAMN02597200	99.51	yes
Mesorhizobium_sp_WSM1497	nodule-associated	root; Biserrula pelecinus L.	BioSample: SAMN05178614	99.51	yes
Mesorhizobium_sp_WSM2561	nodule-associated	root; Lessertia diffusa	BioSample: SAMN02597202	99.18	yes
Mesorhizobium_sp_WSM3224	nodule-associated	root; Otholobium candicans	BioSample: SAMN02440597	99.51	yes
Mesorhizobium_sp_WSM3626	nodule-associated	root; Lessertia diffusa	BioSample: SAMN02597203	99.51	yes
Mesorhizobium_sp_WSM3873	nodule-associated	root; Biserrula pelecinus Casbah	BioSample: SAMN05178610	99.82	yes
Methylobacterium_aquaticum_MA-22A	plant-associated	Racomitrium japonicum	Tani et al. (2012)	100	yes	yes
Methylobacterium_extorquens_PSBB040	free-living	water	BioSample: SAMN02604258	99.22	yes
Methylobacterium_extorquens_AM1	free-living	air	https://www.dsmz.de/catalogues/details/culture/DSM-1338.html	99.68	yes	yes	yes
Methylobacterium_extorquens_CM4	free-living	soil	http://www.uniprot.org/proteomes/UP000002385	99.68	yes
Methylobacterium_extorquens_DM4	free-living	water, soil	http://www.uniprot.org/proteomes/UP000008070	99.69	yes
Methylobacterium_extorquens_DSM_13060	plant-associated	meristems; Pinus sylvestris	BioSample: SAMN00000030	98.93
Methylobacterium_extorquens_PA1	plant-associated	leaf; Arabidopsis	Dourado et al. (2015)	99.69	yes
Methylobacterium_mesophilicum_SR1_6_6	plant-associated	Citrus sinensis	Almeida et al. (2013)	96.55
Methylobacterium_nodulans_ORS_2060	nodule-associated	root	Jourand et al. (2004)	99.84	yes	yes
Methylobacterium_phyllosphaerae_CBMB27	plant-associated	leaf; Oryza	Madhaiyan et al. (2009)	100	yes
Methylobacterium_platani_PMB02	plant-associated	leaf; Platanus orientalis	Kang et al. (2007)	99.79	yes	yes
Methylobacterium_platani_JCM_14648	plant-associated	leaf; Platanus orientalis	Kang et al. (2007)	95.77
Methylobacterium_populi_CD11_7	animal-associated	duodenal mucosa; Homo sapiens	BioSample: SAMN00000038	99.69	yes
Methylobacterium_populi_BJ001	plant-associated	internal tissues; Populus deltoides x nigra DN34	http://www.uniprot.org/proteomes/UP000007136	99.69
Methylobacterium_radiotolerans_RE1_2	plant-associated	seed; rice	BioSample: SAMN00000277	98.96
Methylobacterium_radiotolerans_JCM_2831	plant-associated		Levy et al. (2018)	100	yes
Methylobacterium_sp_10	free-living	water	https://genome.jgi.doe.gov/portal/Metsp10/Metsp10.info.html	99.84	yes
Methylobacterium_sp_285MFTsu5_1	plant-associated		Levy et al. (2018)	100
Methylobacterium_sp_4-46	nodule-associated	Lotononis bainesii	http://www.uniprot.org/proteomes/UP000001185	99.69	yes	yes
Methylobacterium_sp_77	free-living	water	https://genome.jgi.doe.gov/portal/Metsp_77/Metsp_77.info.html	100	yes	yes
Methylobacterium_sp_88A	free-living	water	https://genome.jgi.doe.gov/portal/Metsp_88A/Metsp_88A.info.html	99.84	yes
Methylobacterium_sp_AMS5	plant-associated	stem; soybean	Anda et al. (2009)	99.69	yes
Methylobacterium_sp_ARG-1	others	hyphal-tip; Armillaria gallica	BioSample: SAMN03939344	99.69
Methylobacterium_sp_B1	plant-associated	stem	Dourado et al. (2015)	93.39
Methylobacterium_sp_B34	plant-associated	stem	Dourado et al. (2015)	90.97
Methylobacterium_sp_C1	free-living	water	BioSample: SAMN05898468	99.84	yes	yes
Methylobacterium_sp_CCH5-D2	free-living	water	BioSample: SAMN04299448	99.19	yes	yes
Methylobacterium_sp_CCH7-A2	free-living	water	BioSample: SAMN04299490	88.71
Methylobacterium_sp_GXF4	plant-associated	xylem sap; Vitis vinifera	BioSample: SAMN02470868	99.69	yes
Methylobacterium_sp_GXS13	plant-associated	xylem sap; Vitis vinifera	BioSample: SAMN04123207	99.69	yes	yes
Methylobacterium_sp_Leaf100	plant-associated	leaf; Arabidopsis thaliana	Levy et al. (2018)	99.69	yes
Methylobacterium_sp_Leaf102	plant-associated	leaf; Arabidopsis thaliana	Levy et al. (2018)	99.69	yes
Methylobacterium_sp_Leaf104	plant-associated	leaf; Arabidopsis thaliana	Levy et al. (2018)	100	yes
Methylobacterium_sp_Leaf106	plant-associated	leaf; Arabidopsis thaliana	Levy et al. (2018)	99.84	yes
Methylobacterium_sp_Leaf108	plant-associated	leaf; Arabidopsis thaliana	Levy et al. (2018)	99.37	yes
Methylobacterium_sp_Leaf111	plant-associated	leaf; Arabidopsis thaliana	Levy et al. (2018)	99.37	yes	yes
Methylobacterium_sp_Leaf112	plant-associated	leaf; Arabidopsis thaliana	Levy et al. (2018)	99.69	yes
Methylobacterium_sp_Leaf113	plant-associated	leaf; Arabidopsis thaliana	Levy et al. (2018)	99.43	yes
Methylobacterium_sp_Leaf117	plant-associated	leaf; Arabidopsis thaliana	Levy et al. (2018)	99.37	yes
Methylobacterium_sp_Leaf119	plant-associated	leaf; Arabidopsis thaliana	Levy et al. (2018)	99.37
Methylobacterium_sp_Leaf121	plant-associated	leaf; Arabidopsis thaliana	Levy et al. (2018)	99.36	yes
Methylobacterium_sp_Leaf122	plant-associated	leaf; Arabidopsis thaliana	Levy et al. (2018)	99.57
Methylobacterium_sp_Leaf123	plant-associated	leaf; Arabidopsis thaliana	Levy et al. (2018)	99.69	yes
Methylobacterium_sp_Leaf125	plant-associated	leaf; Arabidopsis thaliana	Levy et al. (2018)	99.84	yes
Methylobacterium_sp_Leaf361	plant-associated	leaf; Arabidopsis thaliana	Levy et al. (2018)	100	yes	yes
Methylobacterium_sp_Leaf399	plant-associated	leaf; Arabidopsis thaliana	Levy et al. (2018)	99.37	yes
Methylobacterium_sp_Leaf456	plant-associated	leaf; Arabidopsis thaliana	Levy et al. (2018)	99.69	yes	yes
Methylobacterium_sp_Leaf465	plant-associated	leaf; Arabidopsis thaliana	Levy et al. (2018)	99.69	yes
Methylobacterium_sp_Leaf466	plant-associated	leaf; Arabidopsis thaliana	Levy et al. (2018)	99.37
Methylobacterium_sp_Leaf469	plant-associated	leaf; Arabidopsis thaliana	Levy et al. (2018)	99.69	yes
Methylobacterium_sp_Leaf85	plant-associated	leaf; Arabidopsis thaliana	Levy et al. (2018)	99.84	yes
Methylobacterium_sp_Leaf86	plant-associated	leaf; Arabidopsis thaliana	Levy et al. (2018)	99.82	yes
Methylobacterium_sp_Leaf87	plant-associated	leaf; Arabidopsis thaliana	Levy et al. (2018)	99.37	yes	yes
Methylobacterium_sp_Leaf88	plant-associated	leaf; Arabidopsis thaliana	Levy et al. (2018)	99.37	yes
Methylobacterium_sp_Leaf89	plant-associated	leaf; Arabidopsis thaliana	Levy et al. (2018)	99.53	yes
Methylobacterium_sp_Leaf90	plant-associated	leaf; Arabidopsis thaliana	Levy et al. (2018)	99.69	yes
Methylobacterium_sp_Leaf91	plant-associated	leaf; Arabidopsis thaliana	Levy et al. (2018)	99.92
Methylobacterium_sp_Leaf92	plant-associated	leaf; Arabidopsis thaliana	Levy et al. (2018)	99.25	yes
Methylobacterium_sp_Leaf93	plant-associated	leaf; Arabidopsis thaliana	Levy et al. (2018)	100	yes
Methylobacterium_sp_Leaf94	plant-associated	leaf; Arabidopsis thaliana	Levy et al. (2018)	99.84	yes
Methylobacterium_sp_Leaf99	plant-associated	leaf; Arabidopsis thaliana	Levy et al. (2018)	99.37	yes
Methylobacterium_sp_MB200	others	biogas reactor	BioSample: SAMN02471138	99.09
Methylobacterium_sp_UNCCL110	plant-associated	root;	Levy et al. (2018)	100	yes
Methylobacterium_sp_WSM2598	nodule-associated	root; Lotononis bainesii	BioSample: SAMN02261324	90.6
Methylobacterium_sp_ZNC0032	animal-associated	Danio rerio	BioSample: SAMN03021518	98.2
Methylobacterium_tarhaniae_DSM_25844	free-living	soil	BioSample: SAMN03406606	95.19
Methylobacterium_variabile_DSM_16961	free-living	water	BioSample: SAMN03406604	94.69
Methylobacterium_zatmanii_PSBB041	free-living	water	BioSample: SAMN06436009	99.52	yes
Methylobrevis_pamukkalensis_PK2	free-living	water	BioSample: SAMN04912030	94.4
Methylocapsa_acidiphila_B2	free-living	water	BioSample: SAMN02441570	99.58	yes	yes	yes
Methylocapsa_aurea_KYG_T	free-living	soil	Dunfield et al. (2010)	99.37	yes	yes
Methyloceanibacter_caenitepidi_Gela4	free-living	sediment	BioSample: SAMD00019677	97.78
Methyloceanibacter_marginalis_R-67177	free-living	sediment	BioSample: SAMN04328996	81.87
Methyloceanibacter_methanicus_R-67174	free-living	sediment	BioSample: SAMN04328993	94.38
Methyloceanibacter_stevinii_R-67176	free-living	sediment	BioSample: SAMN04328995	95.81
Methyloceanibacter_superfactus_R-67175	free-living	sediment	BioSample: SAMN04328994	93.45
Methylocella_silvestris_BL2	free-living	soil	BioSample: SAMN00000045	99.37	yes	yes	yes
Methylocystis_bryophila_S285	free-living	water	Dunfield et al. (2003)	97.81
Methylocystis_parvus_OBBP	others	bioreacter	Vecherskaya et al. (2009)	99.68
Methylocystis_rosea_SV97	free-living	soil	Wartiainen et al. (2006)	100	yes	yes
Methylocystis_sp_ATCC_49242_Rockwell	free-living	water	BioSample: SAMN02256392	99.68	yes	yes
Methylocystis_sp_LW5	free-living	water	BioSample: SAMN02743345	100	yes
Methylocystis_sp_SB2	free-living	water	BioSample: SAMN02471884	100
Methylocystis_sp_SC2	free-living	water	Dam et al. (2012)	99.37	yes
Methyloferula_stellata_AR4_AR4T	free-living	water	BioSample: SAMN02256400	99.48	yes	yes
Methyloligella_halotolerans_VKM_B-2706	free-living	soil	Vasilenko et al. (2016)	95.38
Methylopila_sp_73B	free-living	water	https://genome.jgi.doe.gov/portal/Metsp73B/Metsp73B.info.html	100	yes	yes
Methylopila_sp_M107	free-living	water	https://genome.jgi.doe.gov/portal/A3OUDRAFT_10175/A3OUDRAFT_10175.info.html	100	yes	yes
Methylosinus_sp_3S-1	plant-associated	root; Oryza sativa	Bao et al. (2016)	98.29
Methylosinus_sp_LW3	free-living	water	Bao et al. (2016)	100	yes	yes
Methylosinus_sp_LW4	free-living	water	BioSample: SAMN02261246	99.69	yes
Methylosinus_sp_PW1	free-living	water	https://genome.jgi.doe.gov/portal/MetspPW1_FD/MetspPW1_FD.info.html	100	yes
Methylosinus_sp_R-45379	free-living	water	Heylen et al. (2016)	99.06	yes
Methylosinus_trichosporium_OB3b	free-living	soil	Sullivan et al. (1998)	100	yes	yes	yes
Microvirga_flocculans_ATCC_BAA-817	free-living	air	Weon et al. (2010)	98.9
Microvirga_lotononidis_WSM3557	nodule-associated	root	Ardley et al. (2012)	99.69	yes	yes
Microvirga_massiliensis	animal-associated	stool sample; Homo sapiens	BioSample: SAMEA3146248	99.53	yes	yes
Microvirga_sp_BSC39	free-living	soil	BioSample: SAMN02950398	98.43
Microvirga_vignae_BR3299	nodule-associated	root; Vigna unguiculata	BioSample: SAMN03652542	99.22	yes	yes
Neorhizobium_galegae_bv_officinalis_HAMBI_490				99.28
Neorhizobium_galegae_bv_officinalis_bv_officinalis_str_HAMBI_1141	nodule-associated	root; Galega officinalis	BioSample: SAMEA2698473	99.28	yes
Neorhizobium_galegae_bv_orientalis_HAMBI_2427				99.28
Neorhizobium_galegae_bv_orientalis_str_HAMBI_540	nodule-associated	root; Galega orientalis	BioSample: SAMEA3139073	99	yes	yes
Nitratireductor_aquibiodomus_EBB_35_1	animal-associated	Coral reef	BioSample: SAMN05348542	99.59	yes	yes
Nitratireductor_aquibiodomus_NL21_JCM_21793				98.41
Nitratireductor_aquibiodomus_RA22	free-living	sea	Singh et al. (2012)	98.45
Nitratireductor_basaltis_RR3-28	free-living	water	Noh et al. (2017)	100	yes	yes
Nitratireductor_indicus_CGMCC_1_10953				99.51
Nitratireductor_indicus_C115	free-living	sea	BioSample: SAMN05216176	99.51	yes	yes
Nitratireductor_pacificus_pht-3B	free-living	sea	BioSample: SAMN02471160	99.51	yes	yes
Nitratireductor_sp_ZZ-1	free-living	soil	BioSample: SAMN03768409	98.68
Nitrobacter_hamburgensis_X14				99.89
Nitrobacter_sp_Nb-311A	free-living	sea	Starkenburg et al. (2008)	98.87
Nitrobacter_vulgaris_Ab1	free-living	water	BioSample: SAMN06458300	99.63	yes
Nitrobacter_winogradskyi_Nb-255	free-living	soil	Mellbye et al. (2015)	99.8	yes	yes	yes
Ochrobactrum_anthropi_FRAF13	free-living	soil	BioSample: SAMN02471780	100
Ochrobactrum_anthropi_60a	free-living	water	BioSample: SAMN02598421	98.55
Ochrobactrum_anthropi_ATCC_49188	animal-associated		Chain et al. (2011)	100	yes
Ochrobactrum_anthropi_CTS-325	free-living	soil	BioSample: SAMN04495806	100
Ochrobactrum_cytisi_IPA7_2	plant-associated	Solanum tuberosum L.	BioSample: SAMN05941866	100	yes
Ochrobactrum_intermedium_SA148	free-living	soil	Lafi et al. (2017)	100	yes
Ochrobactrum_intermedium_2745-2	free-living	oil	BioSample: SAMN02472089	100	yes
Ochrobactrum_intermedium_LMG_3301	animal-associated	blood;	https://www.phe-culturecollections.org.uk/products/bacteria/detail.jsp?refId=NCTC+12171&collection=nctc	99.56
Ochrobactrum_intermedium_M86	animal-associated	Urease positive gastric biopsy; Homo sapiens	BioSample: SAMN04520138	100	yes
Ochrobactrum_pituitosum_AA2	plant-associated	root; Zea mays	Niu et al. (2017)	100	yes	yes
Ochrobactrum_pseudogrignonense_K8	free-living	soil	BioSample: SAMN04994838	100	yes
Ochrobactrum_rhizosphaerae_SJY1	free-living	water	BioSample: SAMN02952963	100	yes	yes
Ochrobactrum_sp_CDB2	free-living	soil	Yang et al. (2013)	99.12	yes	yes
Ochrobactrum_sp_EGD-AQ16	free-living	soil	https://www.ncbi.nlm.nih.gov/bioproject/215965	100	yes	yes
Ochrobactrum_sp_P6BS-III	free-living	soil	BioSample: SAMN06041133	99.78	yes
Ochrobactrum_sp_UNC390CL2Tsu3S39	plant-associated	root; Arabidopsis	Levy et al. (2018)	100	yes	yes
Oligotropha_carboxidovorans_OM4	free-living	water	Volland et al. (2011)	99.36
Oligotropha_carboxidovorans_OM5	free-living	water	Volland et al. (2011)	99.68	yes
Paramesorhizobium_deserti_A-3-E	free-living	soil	Lv et al. (2016)	100	yes	yes
Parvibaculum_lavamentivorans_DS-1	free-living	water	https://bacdive.dsmz.de/strain/13867	100	yes	yes
Pelagibacterium_halotolerans_B2	free-living	water	Huo et al. (2012)	99.18	yes	yes
Phyllobacterium_sp_UNC302MFCol5_2	plant-associated	root; Arabidopsis thaliana	Levy et al. (2018)	100	yes	yes
Phyllobacterium_sp_YR531	plant-associated	root; Populus deltoides	Brown et al. (2012)	100	yes	yes
Pleomorphomonas_koreensis_DSM_23070				99.35
Pleomorphomonas_oryzae_DSM_16300	plant-associated	root; Oryza sativa	Lv et al. (2017)	99.68	yes	yes
Prosthecomicrobium_hirschii_16	free-living	water	BioSample: SAMN03703222	98.63
Pseudaminobacter_manganicus_JH-7	free-living	water	BioSample: SAMN05526244	99.59	yes	yes
Pseudaminobacter_salicylatoxidans_KCT001	free-living	soil	Alam et al. (2012)	98.94
Pseudochrobactrum_sp_AO18b	animal-associated	rumen; cattle	BioSample: SAMN02471778	99.57	yes	yes
Pseudochrobactrum_sp_B5	free-living	sea	BioSample: SAMN05891804	100	yes
Pseudolabrys_sp_Root1462	plant-associated	root; Arabidopsis thaliana	Levy et al. (2018)	99.05	yes	yes
Pseudorhodoplanes_sinuspersici_RIPI110	free-living	soil	Tirandaz et al. (2015)	99.37	yes	yes
Pseudoxanthobacter_soli_DSM_19599	free-living	soil	https://www.dsmz.de/catalogues/details/culture/DSM-19599.html	98.73
Rhizobium_acidisoli_FH23	nodule-associated	root; Phaseolus vulgaris	BioSample: SAMN04053796	99.96	yes
Rhizobium_aegyptiacum_950	nodule-associated	root; clover	BioSample: SAMN04966276	99.94	yes
Rhizobium_alamii_YR584	plant-associated	root; Populus	BioSample: SAMN02787066	99.91	yes	yes
Rhizobium_arenae_MIM27	free-living	soil	Zhang et al. (2017)	98.71
Rhizobium_bangladeshense_1002	nodule-associated	root; clover	Shamseldin et al. (2016)	99.94	yes
Rhizobium_bangladeshense_1017	nodule-associated	root; clover	Bernier et al. (2016)	99.94
Rhizobium_bangladeshense_1024	nodule-associated	root; clover	Labbé et al. (2016)	99.94	yes
Rhizobium_ecuadorense_CNPSO_671	nodule-associated	Phaseolus vulgaris	BioSample: SAMN03779945	99.82	yes
Rhizobium_etli_8C-3	nodule-associated	Phaseolus vulgaris	Bustos et al. (2017)	99.72	yes
Rhizobium_etli_bv_mimosae_str_IE4771	nodule-associated	Phaseolus vulgaris	BioSample: SAMN02423216	99.94	yes
Rhizobium_etli_bv_mimosae_str_Mim1	nodule-associated	Mimosa affinis	BioSample: SAMN02603105	99.94	yes
Rhizobium_etli_bv_phaseoli_str_IE4803	nodule-associated	root; Phaseolus vulgaris	BioSample: SAMN02423217	100	yes
Rhizobium_etli_CFN_42	nodule-associated	root	Tun-Garrido et al. (2003)	99.94	yes	yes	yes
Rhizobium_etli_CIAT_652	nodule-associated	root	BioSample: SAMN02603107	99.94	yes
Rhizobium_etli_CIAT_894	nodule-associated	root	BioSample: SAMN02469455	100	yes
Rhizobium_etli_CNPAF512	nodule-associated	root	BioSample: SAMN02469445	99.57	yes
Rhizobium_etli_N561	nodule-associated	root; Phaseolus vulgaris	BioSample: SAMN03998640	99.91	yes
Rhizobium_etli_NXC12	nodule-associated	Phaseolus vulgaris	BioSample: SAMN06767430	99.94	yes
Rhizobium_favelukesii_LPU83	nodule-associated	root; Medicago	Tejerizo et al. (2016)	99.66	yes
Rhizobium_flavum_YW14	free-living	soil	BioSample: SAMN06309512	100	yes	yes
Rhizobium_freirei_PRF_81	nodule-associated	root; Phaseolus vulgaris L.	BioSample: SAMN02470251	99.71	yes
Rhizobium_gallicum_bv_gallicum_R602	nodule-associated	Phaseolus vulgaris	BioSample: SAMN02393724	99.44	yes
Rhizobium_gallicum_bv_gallicum_R602sp	nodule-associated	Phaseolus vulgaris	BioSample: SAMN02441721	99.94	yes
Rhizobium_gallicum_IE4872	nodule-associated	root; Phaseolus vulgaris	BioSample: SAMN04010568	99.15	yes	yes
Rhizobium_giardinii_bv_giardinii_H152	nodule-associated	Phaseolus vulgaris	BioSample: SAMN02256420	100	yes	yes
Rhizobium_grahamii_CCGE_502	nodule-associated	root; Dalea leporina	BioSample: SAMN02469448	99.85	yes
Rhizobium_hainanense_CCBAU_57015	nodule-associated	root;	Chen et al. (1997)	100	yes
Rhizobium_laguerreae_FB206	nodule-associated	root	BioSample: SAMN06094799	99.94	yes
Rhizobium_larrymoorei_ATCC_51759	plant-associated	gall crown; Ficus benjamina	Bouzar et al. (2001)	98.78
Rhizobium_leguminosarum_bv_phaseoli_4292	nodule-associated	Bean	BioSample: SAMN02261312	99.94
Rhizobium_leguminosarum_bv_phaseoli_CCGM1	nodule-associated	root; Phaseolus vulgaris	BioSample: SAMN02370996	99.58	yes
Rhizobium_leguminosarum_bv_phaseoli_FA23	nodule-associated	Phaseolus vulgaris L.	BioSample: SAMN02441595	99.94	yes
Rhizobium_leguminosarum_bv_trifolii_CB782	nodule-associated	root; Trifolium semipilosum	BioSample: SAMN02769652	100
Rhizobium_leguminosarum_bv_trifolii_CC278f	nodule-associated	Trifolium nanum	BioSample: SAMN02597158	99.94	yes
Rhizobium_leguminosarum_bv_trifolii_CC283b	nodule-associated	Trifolium ambiguum	BioSample: SAMN02597275	99.94	yes
Rhizobium_leguminosarum_bv_trifolii_Rt24_2	nodule-associated	root; Trifolium pratense	BioSample: SAMN05251099	99.84	yes
Rhizobium_leguminosarum_bv_trifolii_SRDI565	nodule-associated	root; Trifolium subterraneum	BioSample: SAMN02261296	99.94	yes
Rhizobium_leguminosarum_bv_trifolii_SRDI943	nodule-associated	root; Trifolium subterraneum	BioSample: SAMN02261326	99.94	yes
Rhizobium_leguminosarum_bv_trifolii_TA1	nodule-associated	Trifolium spumosum L.	BioSample: SAMN02441074	100	yes
Rhizobium_leguminosarum_bv_trifolii_WSM1325	nodule-associated	root	BioSample: SAMN00000703	99.94	yes	yes	yes
Rhizobium_leguminosarum_bv_trifolii_WSM1689	nodule-associated	root; Trifolium uniflorum	BioSample: SAMN02769650	100	yes
Rhizobium_leguminosarum_bv_trifolii_WSM2012	nodule-associated	root;	BioSample: SAMN02261419	99.98	yes
Rhizobium_leguminosarum_bv_trifolii_WSM2297	nodule-associated	root;	BioSample: SAMN02256543	99.94	yes
Rhizobium_leguminosarum_bv_trifolii_WSM2304	nodule-associated	root	BioSample: SAMN00000679	100	yes		yes
Rhizobium_leguminosarum_bv_trifolii_WSM597	nodule-associated	root;	BioSample: SAMN02261418	99.96	yes
Rhizobium_leguminosarum_bv_viciae_128C53	nodule-associated	root	BioSample: SAMN02441035	99.94
Rhizobium_leguminosarum_bv_viciae_248	nodule-associated	Fava Bean	BioSample: SAMN02261297	99.94	yes	yes
Rhizobium_leguminosarum_bv_viciae_3841	nodule-associated	root	BioSample: SAMEA1705944	99.94	yes		yes
Rhizobium_leguminosarum_bv_viciae_GB30	nodule-associated	Pisum sativum	BioSample: SAMN02440922	99.94	yes
Rhizobium_leguminosarum_bv_viciae_Ps8	nodule-associated	Pisum sativum	BioSample: SAMN02441058	99.83
Rhizobium_leguminosarum_bv_viciae_RCAM_1026	nodule-associated	Pisum sativum L.	BioSample: SAMN06050875	99.83	yes
Rhizobium_leguminosarum_bv_viciae_TOM	nodule-associated	root;	BioSample: SAMN02261293	99.94	yes
Rhizobium_leguminosarum_bv_viciae_UPM1131	nodule-associated	Pisum sativum	BioSample: SAMN02441563	99.94	yes
Rhizobium_leguminosarum_bv_viciae_UPM1137	nodule-associated	Pisum sativum	BioSample: SAMN02441574	99.94	yes
Rhizobium_leguminosarum_bv_viciae_USDA_2370	nodule-associated	root	BioSample: SAMN06094796	99.94	yes
Rhizobium_leguminosarum_bv_viciae_Vc2	nodule-associated	Vicia cracca	BioSample: SAMN02441371	99.9	yes
Rhizobium_leguminosarum_bv_viciae_VF39	nodule-associated	Faba Bean	BioSample: SAMN02441560	99.79	yes
Rhizobium_leguminosarum_bv_viciae_Vh3	nodule-associated	Vicia hirsuta	BioSample: SAMN02441033	99.9
Rhizobium_leguminosarum_bv_viciae_WSM1455	nodule-associated	root;	BioSample: SAMN02261409	99.86	yes
Rhizobium_leguminosarum_bv_viciae_WSM1481	nodule-associated	root; Pisum sativum and Lens culinaris	BioSample: SAMN02261314	99.86	yes
Rhizobium_leguminosarum_Vaf10	nodule-associated	Vavilovia formosa	BioSample: SAMN05990783	99.63	yes
Rhizobium_leguminosarum_Vaf-108	nodule-associated	Vavilovia formosa	BioSample: SAMN05285389	99.69	yes
Rhizobium_leguminosarum_Vaf12	nodule-associated	root; Vavilovia formosa	BioSample: SAMN04590176	99.63	yes
Rhizobium_leguminosarum_Vaf-46	nodule-associated	Vavilovia formosa	BioSample: SAMN04606863	99.63	yes
Rhizobium_leucaenae_CPAO_29_8	nodule-associated	Leucaena sp., Phaseolus vulgaris (common bean)	BioSample: SAMN04231433	99.72	yes	yes
Rhizobium_leucaenae_USDA_9039	nodule-associated	Phaseolus vulgaris	BioSample: SAMN02441532	99.72
Rhizobium_marinum_MGL06	free-living	sea	BioSample: SAMN02743500	100	yes	yes
Rhizobium_mesoamericanum_STM3625	nodule-associated	root	BioSample: SAMEA2272470	99.94	yes	yes
Rhizobium_mesoamericanum_STM6155	nodule-associated	Mimosa pudica	BioSample: SAMN02440600	99.94	yes
Rhizobium_mongolense_USDA_1844	nodule-associated	Medicago ruthenica	BioSample: SAMN02440561	99.72	yes
Rhizobium_nepotum_39_7	plant-associated	gall crown; Prunus cerasifera	Kuzmanović et al. (2015)	99.76	yes
Rhizobium_oryzae_B4P	plant-associated	gall crown; missing	BioSample: SAMN02982989	98.43
Rhizobium_oryziradicis_N19	plant-associated	root; Oryza	Zhao et al. (2017)	98.29
Rhizobium_phaseoli_Ch24-10	plant-associated	stem; maize	Levy et al. (2018)	99.94	yes
Rhizobium_phaseoli_N161	nodule-associated	root; Phaseolus vulgaris	BioSample: SAMN03998624	99.94	yes
Rhizobium_phaseoli_N261	nodule-associated	root; Phaseolus vulgaris	BioSample: SAMN03998625	99.94
Rhizobium_phaseoli_N671	nodule-associated	root; Phaseolus vulgaris	BioSample: SAMN03998626	99.94
Rhizobium_phaseoli_N771	nodule-associated	root; Phaseolus vulgaris	BioSample: SAMN03998627	99.94
Rhizobium_phaseoli_N831	nodule-associated	root; Phaseolus vulgaris	BioSample: SAMN03998628	99.94
Rhizobium_phaseoli_N841	nodule-associated	root; Phaseolus vulgaris	BioSample: SAMN03998629	99.94	yes
Rhizobium_phaseoli_N931	nodule-associated	root; Phaseolus vulgaris	BioSample: SAMN03998630	99.94	yes
Rhizobium_phaseoli_R611	nodule-associated	root; Phaseolus vulgaris	BioSample: SAMN03998631	99.94
Rhizobium_phaseoli_R620	nodule-associated	root; Phaseolus vulgaris	BioSample: SAMN03998632	99.94	yes
Rhizobium_phaseoli_R630	nodule-associated	root; Phaseolus vulgaris	BioSample: SAMN03998633	99.94	yes
Rhizobium_phaseoli_R650	nodule-associated	root; Phaseolus vulgaris	BioSample: SAMN03998634	99.94	yes
Rhizobium_phaseoli_R723	nodule-associated	root; Phaseolus vulgaris	BioSample: SAMN03998635	99.94
Rhizobium_phaseoli_R744	nodule-associated	root; Phaseolus vulgaris	BioSample: SAMN03998636	99.94	yes
Rhizobium_pusense_NRCPB10	plant-associated	root	Panday et al. (2011)	99.91	yes
Rhizobium_rhizogenes_NBRC_13257	plant-associated		Levy et al. (2018)	99.94
Rhizobium_rhizosphaerae_RD15	plant-associated	root; rice	BioSample: SAMN06134708	100	yes	yes
Rhizobium_rubi_NBRC_13261	plant-associated	gall crown; NA	Levy et al. (2018)	98.85
Rhizobium_selenitireducens_ATCC_BAA-1503	others	bioreactor	BioSample: SAMN02584964	98.72
Rhizobium_sophorae_CCBAU_03386	nodule-associated	root; Sophora flavescens	BioSample: SAMN06094795	99.89	yes
Rhizobium_sp_2MFCol3_1	plant-associated	root	Levy et al. (2018)	100	yes	yes
Rhizobium_sp_42MFCr_1	plant-associated	root	Levy et al. (2018)	99.68	yes
Rhizobium_sp_58	free-living	water	BioSample: SAMN04486984	99.1	yes	yes
Rhizobium_sp_59	free-living	water	BioSample: SAMN04486996	99.1	yes
Rhizobium_sp_AAP116	free-living	water	BioSample: SAMN02927149	99.61	yes
Rhizobium_sp_AAP43	free-living	water	BioSample: SAMN02925445	100	yes	yes
Rhizobium_sp_AC27_96	plant-associated	gall crown; Pieris	Davis II et al. (2016)	99.94	yes
Rhizobium_sp_AC44_96	plant-associated	gall crown; Pieris	Davis II et al. (2016)	99.52	yes
Rhizobium_sp_AP16	plant-associated	root	Brown et al. (2012)	99.94
Rhizobium_sp_BR10423	nodule-associated	root; Mimosa pudica	BioSample: SAMN04259806	99.72	yes
Rhizobium_sp_CCGE_510	nodule-associated	root; Phaseolus albescens	BioSample: SAMN02469421	100	yes
Rhizobium_sp_CF048	plant-associated	root; Populus	https://genome.jgi.doe.gov/portal/APRhi1816036892/APRhi1816036892.info.html	99.66	yes
Rhizobium_sp_CF080	plant-associated	root; Populus	Levy et al. (2018)	99.29	yes
Rhizobium_sp_CF097	plant-associated	root; Populus	https://genome.jgi.doe.gov/portal/APRhi1816038078/APRhi1816038078.info.html	100	yes
Rhizobium_sp_CF122	plant-associated	root	Brown et al. (2012)	99.94	yes
Rhizobium_sp_CF142	plant-associated	root	Brown et al. (2012)	99.85	yes
Rhizobium_sp_CF258	plant-associated	root	Levy et al. (2018)	99.56
Rhizobium_sp_CF394	plant-associated	root	Levy et al. (2018)	100	yes
Rhizobium_sp_GHKF11	free-living	soil	BioSample: SAMN04500979	99.91	yes
Rhizobium_sp_H41	free-living	rock	BioSample: SAMN02863109	99.62	yes
Rhizobium_sp_IBUN	plant-associated	root; Arabidopsis	Levy et al. (2018)	100
Rhizobium_sp_IRBG74	nodule-associated	root; Sesbania	Crook et al. (2013)	99.62	yes
Rhizobium_sp_LC145	free-living	cave	BioSample: SAMN03491939	99.02	yes	yes
Rhizobium_sp_LCM_4573	nodule-associated	root; Prosopis juliflora	Diagne et al. (2017)	98.79
Rhizobium_sp_Leaf155	plant-associated	leaf; Arabidopsis thaliana	Levy et al. (2018)	99.01
Rhizobium_sp_Leaf202	plant-associated	leaf; Arabidopsis thaliana	Levy et al. (2018)	98.45
Rhizobium_sp_Leaf262	plant-associated	leaf; Arabidopsis thaliana	Levy et al. (2018)	99.01	yes
Rhizobium_sp_Leaf306	plant-associated	leaf; Arabidopsis thaliana	Levy et al. (2018)	100	yes	yes
Rhizobium_sp_Leaf311	plant-associated	leaf; Arabidopsis thaliana	Levy et al. (2018)	98.78
Rhizobium_sp_Leaf321	plant-associated	leaf; Arabidopsis thaliana	Levy et al. (2018)	99.81	yes
Rhizobium_sp_Leaf341	plant-associated	leaf; Arabidopsis thaliana	Levy et al. (2018)	97.58
Rhizobium_sp_Leaf371	plant-associated	leaf; Arabidopsis thaliana	Levy et al. (2018)	98.77
Rhizobium_sp_Leaf383	plant-associated	leaf; Arabidopsis thaliana	Levy et al. (2018)	97.46
Rhizobium_sp_Leaf384	plant-associated	leaf; Arabidopsis thaliana	Levy et al. (2018)	97.46
Rhizobium_sp_Leaf386	plant-associated	leaf; Arabidopsis thaliana	Levy et al. (2018)	98.92
Rhizobium_sp_Leaf391	plant-associated	leaf; Arabidopsis thaliana	Levy et al. (2018)	99.81	yes
Rhizobium_sp_Leaf453	plant-associated	leaf; Arabidopsis thaliana	Levy et al. (2018)	99.81	yes
Rhizobium_sp_Leaf68	plant-associated	leaf; Arabidopsis thaliana	Levy et al. (2018)	98.45
Rhizobium_sp_LMB-1	free-living	soil	BioSample: SAMN03396664	99.53
Rhizobium_sp_N113	nodule-associated	root; Phaseolus vulgaris	BioSample: SAMN03998637	99.91	yes
Rhizobium_sp_N1314	nodule-associated	root; Phaseolus vulgaris	BioSample: SAMN03998638	99.57	yes
Rhizobium_sp_N1341	nodule-associated	root; Phaseolus vulgaris	BioSample: SAMN03998639	99.91
Rhizobium_sp_N324	nodule-associated	root; Phaseolus vulgaris	BioSample: SAMN03998646	100	yes
Rhizobium_sp_N541	nodule-associated	root; Phaseolus vulgaris	BioSample: SAMN03998647	100	yes
Rhizobium_sp_N621	nodule-associated	root; Phaseolus vulgaris	BioSample: SAMN03998642	99.91
Rhizobium_sp_N6212	nodule-associated	root; Phaseolus vulgaris	BioSample: SAMN03998641	99.91
Rhizobium_sp_N731	nodule-associated	root; Phaseolus vulgaris	BioSample: SAMN03998643	99.57
Rhizobium_sp_N741	nodule-associated	root; Phaseolus vulgaris	BioSample: SAMN03998644	99.91
Rhizobium_sp_N871	nodule-associated	root; Phaseolus vulgaris	BioSample: SAMN03998645	99.91
Rhizobium_sp_N941	nodule-associated	root; Phaseolus vulgaris	BioSample: SAMN03998648	100
Rhizobium_sp_NT-26	free-living	soil	Andres et al. (2013)	100	yes
Rhizobium_sp_NXC14	plant-associated	Phaseolus vulgaris	BioSample: SAMN06767451	99.94	yes
Rhizobium_sp_OK494	plant-associated	root; Populus	Levy et al. (2018)	100	yes	yes
Rhizobium_sp_OK665	plant-associated	root; Populus	Levy et al. (2018)	99.81	yes
Rhizobium_sp_OV201	plant-associated	root; Populus	Levy et al. (2018)	99.66	yes
Rhizobium_sp_P44RR-XXIV	plant-associated	root; Lotus tenuis	BioSample: SAMN06049265	99.45	yes
Rhizobium_sp_PDO1-076	plant-associated	root; Populus deltoides	Brown et al. (2012)	99.52	yes	yes
Rhizobium_sp_Root1203	plant-associated	root; Arabidopsis thaliana	Levy et al. (2018)	99.9	yes
Rhizobium_sp_Root1204	plant-associated	root; Arabidopsis thaliana	Levy et al. (2018)	99.51
Rhizobium_sp_Root1212	plant-associated	root; Arabidopsis thaliana	Levy et al. (2018)	98.6
Rhizobium_sp_Root1220	plant-associated	root; Arabidopsis thaliana	Levy et al. (2018)	99.68	yes	yes
Rhizobium_sp_Root1240	plant-associated	root; Arabidopsis thaliana	Levy et al. (2018)	100
Rhizobium_sp_Root1334	plant-associated	root; Arabidopsis thaliana	Levy et al. (2018)	99.51	yes
Rhizobium_sp_Root149	plant-associated	root; Arabidopsis thaliana	Levy et al. (2018)	99.61	yes	yes
Rhizobium_sp_Root268	plant-associated	root; Arabidopsis thaliana	Levy et al. (2018)	98.6
Rhizobium_sp_Root274	plant-associated	root; Arabidopsis thaliana	Levy et al. (2018)	100	yes	yes
Rhizobium_sp_Root482	plant-associated	root; Arabidopsis thaliana	Levy et al. (2018)	99.36	yes	yes
Rhizobium_sp_Root483D2	plant-associated	root; Arabidopsis thaliana	Levy et al. (2018)	99.51	yes	yes
Rhizobium_sp_Root491	plant-associated	root; Arabidopsis thaliana	Levy et al. (2018)	99.98
Rhizobium_sp_Root564	plant-associated	root; Arabidopsis thaliana	Levy et al. (2018)	99.01	yes	yes
Rhizobium_sp_Root651	plant-associated	root; Arabidopsis thaliana	Levy et al. (2018)	100	yes
Rhizobium_sp_Root708	plant-associated	root; Arabidopsis thaliana	Levy et al. (2018)	99.86	yes
Rhizobium_sp_Root73	plant-associated	root; Arabidopsis thaliana	Levy et al. (2018)	99.51
Rhizobium_sp_RSm-3	nodule-associated	Phaseolus vulgaris	Rai et al. (2017)	99.82	yes
Rhizobium_sp_RU33A	plant-associated	duckweeds	BioSample: SAMN05880561	99.61	yes
Rhizobium_sp_RU36D	free-living	water	BioSample: SAMN05880593	99.9	yes	yes
Rhizobium_sp_S41	free-living	rock	BioSample: SAMN05323143	99.72
Rhizobium_sp_TBD182	plant-associated	root; Solanum lycopersicum	Iida et al. (2017)	99.87	yes
Rhizobium_sp_UR51a	plant-associated	root; Oryza sativa L.	de Souza et al. (2015)	99.91
Rhizobium_sp_WYCCWR10014	nodule-associated	root; clover	BioSample: SAMN04887025	99.94	yes
Rhizobium_sp_WYCCWR10015	nodule-associated	root; clover	BioSample: SAMN04281005	99.85	yes
Rhizobium_sp_YK2	free-living	soil	BioSample: SAMN05213933	99.72	yes
Rhizobium_sp_YR060	plant-associated	root;	Levy et al. (2018)	99.94
Rhizobium_sp_YR295	plant-associated	root;	Levy et al. (2018)	99.41	yes
Rhizobium_sp_YR519	plant-associated	root;	Levy et al. (2018)	99.79	yes
Rhizobium_sp_YR528	plant-associated	root;	Levy et al. (2018)	100	yes
Rhizobium_sp_YS-1r	free-living	water	BioSample: SAMN02953215	98.8
Rhizobium_sullae_WSM1592	nodule-associated	root; Hedysarum coronarium	Yates et al. (2015)	100
Rhizobium_taibaishanense_14971	nodule-associated	root; Kummerowia striata	Yao et al. (2012)	99.54	yes	yes
Rhizobium_tibeticum	nodule-associated	root; Medicago archiducis-nicolai	BioSample: SAMEA4501419	99.38
Rhizobium_tropici_CF286	plant-associated	root; Populus	Levy et al. (2018)	100	yes
Rhizobium_tropici_CIAT_899	nodule-associated	root; Phaseolus vulgaris	BioSample: SAMN02604105	100	yes
Rhizobium_undicola_ORS_992_ATCC_700741	nodule-associated	root; Neptunia natans	BioSample: SAMN02744004	96.82
Rhizobium_vignae_CCBAU_05176	nodule-associated	root; Astragalus dahuricus	BioSample: SAMN02840656	99.29	yes
Rhodomicrobium_udaipurense_JA643	free-living	water	BioSample: SAMN02375020	97.19
Rhodomicrobium_vannielii_ATCC_17100	free-living		BioSample: SAMN00007427	97.77
Rhodoplanes_sp_Z2-YC6860				98.73
Rhodopseudomonas_palustris_ELI_1980	free-living	water	BioSample: SAMN02598338	99.89	yes
Rhodopseudomonas_palustris_BisA53	free-living	water	Levy et al. (2018)	99.66	yes
Rhodopseudomonas_palustris_BisB18	free-living	water	Levy et al. (2018)	99.31	yes
Rhodopseudomonas_palustris_BisB5	free-living	water	Levy et al. (2018)	100	yes	yes
Rhodopseudomonas_palustris_CGA009	free-living	water	Larimer et al. (2004)	99.89	yes	yes	yes
Rhodopseudomonas_palustris_DX-1	free-living	water, soil	BioSample: SAMN06339786	99.89	yes
Rhodopseudomonas_palustris_HaA2	free-living	water	Levy et al. (2018)	99.89	yes
Rhodopseudomonas_palustris_JSC-3b	free-living	water	Levy et al. (2018)	98.9
Rhodopseudomonas_palustris_TIE-1	free-living	water	http://www.uniprot.org/proteomes/UP000001725	99.89	yes		yes
Rhodopseudomonas_sp_AAP120	free-living	water	BioSample: SAMN02927151	100	yes	yes
Rhodopseudomonas_sp_B29	plant-associated	stem; rice	Levy et al. (2018)	94.93
Salinarimonas_rosea_DSM_21201	free-living	sediment	https://www.dsmz.de/catalogues/details/culture/DSM-21201.html	99.37	yes	yes
Shinella_sp_DD12	animal-associated	gut; Daphnia magna	BioSample: SAMN02469827	99.87
Shinella_sp_GWS1	plant-associated	Botryococcus braunii (phycosphere)	BioSample: SAMN03943229	99.87	yes
Shinella_sp_HZN7	free-living	water	BioSample: SAMN04992853	99.77	yes
Shinella_sp_SUS2	plant-associated	Botryococcus braunii (phycosphere)	BioSample: SAMN03943231	99.87	yes	yes
Sinorhizobium_americanum_CCGM7	nodule-associated	root; Phaseolus vulgaris	BioSample: SAMN02370997	100	yes
Sinorhizobium_americanum_CFNEI_73	nodule-associated	root; Acacia farnesiana	BioSample: SAMN04160749	99.96	yes
Sinorhizobium_arboris_LMG_14919	nodule-associated	Prosopis chilensis	BioSample: SAMN02440592	99.96	yes
Sinorhizobium_fredii_CCBAU_05557	nodule-associated	root; Glycine max	BioSample: SAMN02469489	99.65	yes
Sinorhizobium_fredii_CCBAU_25509	nodule-associated	root; Glycine max	BioSample: SAMN02469478	99.57	yes
Sinorhizobium_fredii_CCBAU_45436	nodule-associated	root; Glycine max	BioSample: SAMN02469479	99.55
Sinorhizobium_fredii_CCBAU_83622	nodule-associated	root; Glycine max	BioSample: SAMN02469480	99.43	yes
Sinorhizobium_fredii_CCBAU_83643	nodule-associated	root; Glycine max	BioSample: SAMN02469486	99.66	yes
Sinorhizobium_fredii_CCBAU_83666	nodule-associated	root; Glycine max	BioSample: SAMN02469490	99.67	yes
Sinorhizobium_fredii_CCBAU_83753	nodule-associated	root; Glycine max	BioSample: SAMN02469470	99.72	yes
Sinorhizobium_fredii_GR64	nodule-associated	root; Phaseolus vulgaris	BioSample: SAMN02469447	100	yes
Sinorhizobium_fredii_HH103	nodule-associated	root; Glycine max	BioSample: SAMEA2272089	100	yes
Sinorhizobium_fredii_NGR234	nodule-associated	root; Lablab purpureus	BioSample:	100	yes	yes	yes
Sinorhizobium_fredii_USDA_205	nodule-associated	root; soybean	BioSample: SAMN04301590	99.95	yes
Sinorhizobium_fredii_USDA_257	nodule-associated	root; soybean	BioSample: SAMN02641503	99.89	yes
Sinorhizobium_medicae_DI28	nodule-associated	root; Medicago arabica	BioSample: SAMN02441594	99.24
Sinorhizobium_medicae_WSM1115	nodule-associated	Medicago polymorpha	BioSample: SAMN02261275	99.2	yes
Sinorhizobium_medicae_WSM1369	nodule-associated	Medicago sphaerocarpa	BioSample: SAMN02256492	96.96
Sinorhizobium_medicae_WSM244	nodule-associated	Medicago polymorpha	BioSample: SAMN02440912	99.24	yes
Sinorhizobium_medicae_WSM419	nodule-associated	Medicago	Larrainzar et al. (2014)	99.16	yes
Sinorhizobium_meliloti_1021	nodule-associated	root; Medicago	BioSample: SAMN06161156	99.28			yes
Sinorhizobium_meliloti_1A42	nodule-associated	root; Medicago sativa	BioSample: SAMN02471746	95.15
Sinorhizobium_meliloti_2011	nodule-associated	root	Galardini et al. (2013)	99.28	yes
Sinorhizobium_meliloti_4H41	nodule-associated	Phaseolus vulgaris	BioSample: SAMN02440409	99.59	yes
Sinorhizobium_meliloti_A0641M	nodule-associated	root; Medicago sativa cultivar Oneida	BioSample: SAMN02471745	96.19
Sinorhizobium_meliloti_A0643DD	nodule-associated	root; Medicago sativa cultivar Oneida	BioSample: SAMN02471763	93.54
Sinorhizobium_meliloti_AE608H	nodule-associated	root; Medicago sativa cultivar Estival	BioSample: SAMN02471752	99.59
Sinorhizobium_meliloti_AK11	nodule-associated	root; Medicago falcata	BioSample: SAMN02471751	96.13
Sinorhizobium_meliloti_AK58	nodule-associated	root; Medicago falcata	BioSample: SAMN02440779	99.37	yes
Sinorhizobium_meliloti_AK75	nodule-associated	root ; Medicago lupulina	BioSample: SAMN02471744	92.91
Sinorhizobium_meliloti_AK83	nodule-associated	root; Medicago falcata	BioSample: SAMN00017059	99.59
Sinorhizobium_meliloti_BL225C	nodule-associated	root; Medicago sativa	BioSample: SAMN00017103	99.59	yes
Sinorhizobium_meliloti_BO21CC	nodule-associated	root; Medicago sativa	BioSample: SAMN02440778	99.59
Sinorhizobium_meliloti_C0431A	nodule-associated	root; Medicago sativa cultivar Oneida	BioSample: SAMN02471762	95.19
Sinorhizobium_meliloti_C0438LL	nodule-associated	root; Medicago sativa cultivar Oneida	BioSample: SAMN02471759	95.51
Sinorhizobium_meliloti_CCNWSX0020	nodule-associated	root; Medicago lupulina	BioSample: SAMN02470710	99.59	yes
Sinorhizobium_meliloti_CIAM1775	nodule-associated	Medicago lupulina	BioSample: SAMN02440595	99.59	yes
Sinorhizobium_meliloti_GR4	nodule-associated	root	BioSample: SAMN02603224	99.59	yes
Sinorhizobium_meliloti_GVPV12	nodule-associated	Phaseolus vulgaris	BioSample: SAMN02440602	99.59	yes
Sinorhizobium_meliloti_H1	plant-associated	leaf; Medicago sativa	Galardini et al. (2013)	97.15
Sinorhizobium_meliloti_Mlalz-1	nodule-associated	Medicago laciniata	BioSample: SAMN02440882	99.28	yes
Sinorhizobium_meliloti_MVII-I	nodule-associated	Medicago sativa	BioSample: SAMN02440921	99.59
Sinorhizobium_meliloti_Rm41	nodule-associated	root	BioSample: SAMEA2272434	99.59
Sinorhizobium_meliloti_RRl128	nodule-associated	Medicago truncatula, Medicago sativa	BioSample: SAMN02441575	99.51
Sinorhizobium_meliloti_RU11_001				99.41
Sinorhizobium_meliloti_SM11	nodule-associated	root	Schneiker-Bekel et al. (2011)	99.59	yes
Sinorhizobium_meliloti_WSM1022	nodule-associated	Medicago orbicularis	BioSample: SAMN02597176	99.28	yes	yes
Sinorhizobium_meliloti_WSM4191	nodule-associated	Melilotus siculus	BioSample: SAMN02440593	99.16	yes
Sinorhizobium_saheli_LMG_7837	nodule-associated	Sesbania cannabina	BioSample: SAMN04274563	98.02
Sinorhizobium_sp_A49	free-living	soil	BioSample: SAMN06293010	99.96	yes
Sinorhizobium_sp_CCBAU_05631	nodule-associated	root; Glycine max	BioSample: SAMN02469491	99.09	yes
Sinorhizobium_sp_GL28	free-living	soil	BioSample: SAMN04301587	99.6	yes	yes
Sinorhizobium_sp_GW3	free-living	water	BioSample: SAMN04301586	99.12
Sinorhizobium_sp_PC2	nodule-associated	root;	BioSample: SAMN02744092	99.57	yes
Sinorhizobium_sp_RAC02	plant-associated	phycosphere	BioSample: SAMN04909707	100	yes	yes
Sinorhizobium_sp_Sb3	free-living	mine	BioSample: SAMN04301588	99.66	yes
Starkeya_novella_DSM_506	free-living	soil	BioSample: SAMN02598514	100	yes	yes
Tardiphaga_robiniae_Vaf-07	nodule-associated	root; Vavilovia formosa	BioSample: SAMN04590170	99.78	yes	yes
Tepidicaulis_marinus_MA2	free-living	sediment	BioSample: SAMD00017759	100	yes	yes
Terasakiella_pusilla_DSM_6293	free-living	sea	BioSample: SAMN02743896	100	yes	yes
Terasakiella_sp_PR1				100
Xanthobacter_autotrophicus_Py2	free-living	water	BioSample: SAMN02441340	100	yes	yes
Xanthobacter_sp_126	free-living	sediment;	BioSample: SAMN02598342	99.96	yes
Xanthobacter_sp_91	free-living	sediment;	BioSample: SAMN02584915	99.84	yes	yes
Xanthobacteraceae_bacterium_501b	free-living	sediment	BioSample: SAMN02583746	100	yes	yes
References
Huo, Y. Y., Cheng, H., Han, X. F., Jiang, X. W., Sun, C., Zhang, X. Q., ... & Wu, M. (2012). Complete genome sequence of Pelagibacterium halotolerans B2T.
Hwang, C. Y., Cho, K. D., Yih, W., & Cho, B. C. (2009). Maritalea myrionectae gen. nov., sp. nov., isolated from a culture of the marine ciliate Myrionecta rubra. International journal of systematic and evolutionary microbiology, 59(3), 609-614.
Iida, Y., Fujiwara, K., Someya, N., & Shinohara, M. (2017). Draft Genome Sequence of Rhizobium sp. Strain TBD182, an Antagonist of the Plant-Pathogenic Fungus Fusarium oxysporum, Isolated from a Novel Hydroponics System Using Organic Fertilizer. Genome Announc., 5(11), e00007-17.
Jiménez de Bagüés, M. P., Ouahrani-Bettache, S., Quintana, J. F., Mitjana, O., Hanna, N., Bessoles, S., ... & Occhialini, A. (2010). The new species Brucella microti replicates in macrophages and causes death in murine models of infection. The Journal of infectious diseases, 202(1), 3-10.
Jones, F. P., Clark, I. M., King, R., Shaw, L. J., Woodward, M. J., & Hirsch, P. R. (2016). Novel European free-living, non-diazotrophic Bradyrhizobium isolates from contrasting soils that lack nodulation and nitrogen fixation genes–a genome comparison. Scientific reports, 6, 25858.
Jourand, P., Giraud, E., Bena, G., Sy, A., Willems, A., Gillis, M., ... & de Lajudie, P. (2004). Methylobacterium nodulans sp. nov., for a group of aerobic, facultatively methylotrophic, legume root-nodule-forming and nitrogen-fixing bacteria. International Journal of Systematic and Evolutionary Microbiology, 54(6), 2269-2273.
Kang, Y. S., Kim, J., Shin, H. D., Nam, Y. D., Bae, J. W., Jeon, C. O., & Park, W. (2007). Methylobacterium platani sp. nov., isolated from a leaf of the tree Platanus orientalis. International journal of systematic and evolutionary microbiology, 57(12), 2849-2853.
Kelly, S., Sullivan, J., Ronson, C., Tian, R., Bräu, L., Davenport, K., ... & Munk, C. (2014). Genome sequence of the Lotus spp. microsymbiont Mesorhizobium loti strain NZP2037. Standards in genomic sciences, 9(1), 7.
Khan, A., Khan, H., Chung, E. J., Hossain, M. T., & Chung, Y. R. (2015). Complete genome sequence of Martelella endophytica YC6887, which has antifungal activity associated with a halophyte. Genome Announc., 3(3), e00366-15.
Kumar, M., Verma, M., & Lal, R. (2008). Devosia chinhatensis sp. nov., isolated from a hexachlorocyclohexane (HCH) dump site in India. International journal of systematic and evolutionary microbiology, 58(4), 861-865.
Kumar, P. A., Srinivas, T. N. R., Manasa, P., Madhu, S., & Shivaji, S. (2012). Lutibaculum baratangense gen. nov., sp. nov., a proteobacterium isolated from a mud volcano. International journal of systematic and evolutionary microbiology, 62(8), 2025-2031.
Kuzmanović, N., Puławska, J., Prokić, A., Ivanović, M., Zlatković, N., Gašić, K., & Obradović, A. (2015). Draft genome sequences of Agrobacterium nepotum strain 39/7T and Agrobacterium sp. strain KFB 330. Genome Announc., 3(2), e00331-15.
Labbé, G., Ziebell, K., Bekal, S., Macdonald, K. A., Parmley, E. J., Agunos, A., ... & Ramsay, D. (2016). Complete genome sequences of 17 Canadian isolates of Salmonella enterica subsp. enterica serovar Heidelberg from human, animal, and food sources. Genome Announc., 4(5), e00990-16.
Lafi, F. F., Alam, I., Geurts, R., Bisseling, T., Bajic, V. B., Hirt, H., & Saad, M. M. (2017). Draft genome sequence of Ochrobactrum intermedium strain SA148, a plant growth-promoting desert rhizobacterium. Genome Announc., 5(9), e01707-16.
Larimer, F. W., Chain, P., Hauser, L., Lamerdin, J., Malfatti, S., Do, L., ... & Tabita, F. R. (2004). Complete genome sequence of the metabolically versatile photosynthetic bacterium Rhodopseudomonas palustris. Nature biotechnology, 22(1), 55.
Larrainzar, E., Gil-Quintana, E., Seminario, A., Arrese-Igor, C., & González, E. M. (2014). Nodule carbohydrate catabolism is enhanced in the Medicago truncatula A17-Sinorhizobium medicae WSM419 symbiosis. Frontiers in microbiology, 5, 447.
Lee, H. W., Yu, H. S., Liu, Q. M., Jung, H. M., An, D. S., Im, W. T., ... & Lee, S. T. (2007). Kaistia granuli sp. nov., isolated from anaerobic granules in an upflow anaerobic sludge blanket reactor. International journal of systematic and evolutionary microbiology, 57(10), 2280-2283.
Levy, A., Gonzalez, I. S., Mittelviefhaus, M., Clingenpeel, S., Paredes, S. H., Miao, J., ... & Alvarez, B. R. (2018). Genomic features of bacterial adaptation to plants. Nature genetics, 50(1), 138.
Liang, J., Zhang, M., Lu, M., Li, Z., Shen, X., Chou, M., & Wei, G. (2016). Functional characterization of a csoR-cueA divergon in Bradyrhizobium liaoningense CCNWSX0360, involved in copper, zinc and cadmium cotolerance. Scientific reports, 6, 35155.
Li, Q. Q., Wang, E. T., Chang, Y. L., Zhang, Y. Z., Zhang, Y. M., Sui, X. H., ... & Chen, W. X. (2011). Ensifer sojae sp. nov., isolated from root nodules of Glycine max grown in saline-alkaline soils. International journal of systematic and evolutionary microbiology, 61(8), 1981-1988.
Lv, H., Masuda, S., Fujitani, Y., Sahin, N., & Tani, A. (2017). Oharaeibacter diazotrophicus gen. nov., sp. nov., a diazotrophic and facultatively methylotrophic bacterium, isolated from rice rhizosphere. International journal of systematic and evolutionary microbiology, 67(3), 576-582.
Lv, R., Yang, X., Fang, N., Song, Y., Luo, X., Guo, J., ... & Song, Y. (2016). Draft Genome Sequence of “Paramesorhizobium deserti” A-3-ET, a Strain Highly Resistant to Diverse β-Lactam Antibiotics. Genome Announc., 4(2), e00311-16.
Madhaiyan, M., Poonguzhali, S., Kwon, S. W., & Sa, T. M. (2009). Methylobacterium phyllosphaerae sp. nov., a pink-pigmented, facultative methylotroph from the phyllosphere of rice. International journal of systematic and evolutionary microbiology, 59(1), 22-27.
Mano, H., Tanaka, F., Nakamura, C., Kaga, H., & Morisaki, H. (2007). Culturable endophytic bacterial flora of the maturing leaves and roots of rice plants (Oryza sativa) cultivated in a paddy field. Microbes and Environments, 22(2), 175-185.
Maynaud, G., Brunel, B., Mornico, D., Durot, M., Severac, D., Dubois, E., ... & Le Quéré, A. (2013). Genome-wide transcriptional responses of two metal-tolerant symbiotic Mesorhizobium isolates to zinc and cadmium exposure. BMC genomics, 14(1), 292.
Mellbye, Brett L., Peter J. Bottomley, and Luis A. Sayavedra-Soto. "Nitrite-oxidizing bacterium Nitrobacter winogradskyi produces N-acyl-homoserine lactone autoinducers." Appl. Environ. Microbiol. 81.17 (2015): 5917-5926.
Mohamad, R., Willems, A., Le Quéré, A., Maynaud, G., Pervent, M., Bonabaud, M., ... & Brunel, B. (2017). Mesorhizobium delmotii and Mesorhizobium prunaredense are two new species containing rhizobial strains within the symbiovar anthyllidis. Systematic and applied microbiology, 40(3), 135-143.
Mornico, D., Miché, L., Béna, G., Nouwen, N., Verméglio, A., Vallenet, D., ... & Moulin, L. (2012). Comparative genomics of Aeschynomene symbionts: insights into the ecological lifestyle of nod-independent photosynthetic bradyrhizobia. Genes, 3(1), 35-61.
Niu, B., & Kolter, R. (2017). Complete genome sequences of seven strains composing a model bacterial community of maize roots. Genome announcements, 5(36).
Noh, E. S., Kim, Y. S., Lee, D. E., & Kim, K. H. (2017). Genome sequence of the strain RR3-28 isolated from a seawater recirculating aquaculture system and related to the genus Nitratireductor. 미생물학회지, 53(1), 67-69.
Nor, M. N. M., Sabaratnam, V., & Tan, G. Y. A. (2017). Devosia elaeis sp. nov., isolated from oil palm rhizospheric soil. International journal of systematic and evolutionary microbiology, 67(4), 851-855.
Okubo, T., Fukushima, S., Itakura, M., Oshima, K., Longtonglang, A., Teaumroong, N., ... & Minamisawa, K. (2013). Genome analysis suggests that the soil oligotrophic bacterium Agromonas oligotrophica (Bradyrhizobium oligotrophicum) is a nitrogen-fixing symbiont of Aeschynomene indica. Appl. Environ. Microbiol., 79(8), 2542-2551.
Ouattara, A. S., Assih, E. A., Thierry, S., Cayol, J. L., Labat, M., Monroy, O., & Macarie, H. (2003). Bosea minatitlanensis sp. nov., a strictly aerobic bacterium isolated from an anaerobic digester. International journal of systematic and evolutionary microbiology, 53(5), 1247-1251.
Pagnier, I., Croce, O., Robert, C., Raoult, D., & La Scola, B. (2012). Genome sequence of Afipia birgiae, a rare bacterium associated with Amoebae.
Panday, D., Schumann, P., & Das, S. K. (2011). Rhizobium pusense sp. nov., isolated from the rhizosphere of chickpea (Cicer arietinum L.). International journal of systematic and evolutionary microbiology, 61(11), 2632-2639.
Peng, J., Hao, B., Liu, L., Wang, S., Ma, B., Yang, Y., ... & Li, Y. (2014). RNA-Seq and microarrays analyses reveal global differential transcriptomes of Mesorhizobium huakuii 7653R between bacteroids and free-living cells. PLoS One, 9(4), e93626.
Penyalver, R., & López, M. M. (1999). Cocolonization of the Rhizosphere by PathogenicAgrobacterium Strains and Nonpathogenic Strains K84 and K1026, Used for Crown Gall Biocontrol. Appl. Environ. Microbiol., 65(5), 1936-1940.
Petrus, A. K., Rutner, C., Liu, S., Wang, Y., & Wiatrowski, H. A. (2015). Mercury reduction and methyl mercury degradation by the soil bacterium Xanthobacter autotrophicus Py2. Appl. Environ. Microbiol., 81(22), 7833-7838.
Porter, S. S., Chang, P. L., Conow, C. A., Dunham, J. P., & Friesen, M. L. (2017). Association mapping reveals novel serpentine adaptation gene clusters in a population of symbiotic Mesorhizobium. The ISME journal, 11(1), 248.
Portier, P., Fischer-Le Saux, M., Mougel, C., Lerondelle, C., Chapulliot, D., Thioulouse, J., & Nesme, X. (2006). Identification of genomic species in Agrobacterium biovar 1 by AFLP genomic markers. Appl. Environ. Microbiol., 72(11), 7123-7131.
Qu, Y., Wang, J., Ma, Q., Shen, W., Pei, X., You, S., ... & Li, X. (2018). A novel environmental fate of graphene oxide: Biodegradation by a bacterium Labrys sp. WJW to support growth. Water research, 143, 260-269.
Rai, R., Swanson, E., Sarkar, I., Lama, D., Abebe-Aleke, F., Simpson, S., ... & Sen, A. (2017). Permanent draft genome sequence of the French Bean Symbiont Rhizobium sp. strain RSm-3 isolated from the Eastern Himalayan region of India. Genome Announc., 5(15), e00175-17.
Reeve, W., van Berkum, P., Ardley, J., Tian, R., Gollagher, M., Marinova, D., ... & Seshadri, R. (2017). High-quality permanent draft genome sequence of the Bradyrhizobium elkanii type strain USDA 76 T, isolated from Glycine max (L.) Merr. Standards in genomic sciences, 12(1), 26.
Ren, F., Zhang, L., Song, L., Xu, S., Xi, L., Huang, L., ... & Dai, X. (2014). Fulvimarinamanganoxydans sp. nov., isolated from a deep-sea hydrothermal plume in the south-west Indian Ocean. International journal of systematic and evolutionary microbiology, 64(8), 2920-2925.
Ribeiro, R. A., Helene, L. C. F., Delamuta, J. R. M., & Hungria, M. (2017). Genome Sequence of Bradyrhizobium mercantei Strain SEMIA 6399T, Isolated from Nodules of Deguelia costata in Brazil. Genome Announc., 5(36), e00943-17.
Rudder, S., Doohan, F., Creevey, C. J., Wendt, T., & Mullins, E. (2014). Genome sequence of Ensifer adhaerens OV14 provides insights into its ability as a novel vector for the genetic transformation of plant genomes. BMC genomics, 15(1), 268.
Salmassi, T. M., Venkateswaren, K., Satomi, M., Newman, D. K., & Hering, J. G. (2002). Oxidation of arsenite by Agrobacterium albertimagni, AOL15, sp. nov., isolated from Hot Creek, California. Geomicrobiology Journal, 19(1), 53-66.
Sánchez, C., Iannino, F., Deakin, W. J., Ugalde, R. A., & Lepek, V. C. (2009). Characterization of the Mesorhizobium loti MAFF303099 type-three protein secretion system. Molecular Plant-Microbe Interactions, 22(5), 519-528.
Schneiker-Bekel, S., Wibberg, D., Bekel, T., Blom, J., Linke, B., Neuweger, H., ... & Pühler, A. (2011). The complete genome sequence of the dominant Sinorhizobium meliloti field isolate SM11 extends the S. meliloti pan-genome. Journal of biotechnology, 155(1), 20-33.
Servín-Garcidueñas, L. E., Rogel, M. A., Ormeño-Orrillo, E., Zayas-del Moral, A., Sánchez, F., & Martínez-Romero, E. (2016). Complete genome sequence of Bradyrhizobium sp. strain CCGE-LA001, isolated from field nodules of the enigmatic wild bean Phaseolus microcarpus. Genome Announc., 4(2), e00126-16.
Shamseldin, A., Nelson, M. S., Staley, C., Guhlin, J., & Sadowsky, M. J. (2016). Draft genome sequences of four novel thermal-and alkaline-tolerant Egyptian Rhizobium strains Nodulating Berseem clover. Genome Announc., 4(5), e00988-16.
Singh, A., Jangir, P. K., Kumari, C., & Sharma, R. (2012). Genome sequence of Nitratireductor aquibiodomus strain RA22.
Siqueira, A. F., Ormeño-Orrillo, E., Souza, R. C., Rodrigues, E. P., Almeida, L. G. P., Barcellos, F. G., ... & Hungria, M. (2014). Comparative genomics of Bradyrhizobium japonicum CPAC 15 and Bradyrhizobium diazoefficiens CPAC 7: elite model strains for understanding symbiotic performance with soybean. BMC genomics, 15(1), 420.
Starkenburg, S. R., Larimer, F. W., Stein, L. Y., Klotz, M. G., Chain, P. S., Sayavedra-Soto, L. A., ... & Bottomley, P. J. (2008). Complete genome sequence of Nitrobacter hamburgensis X14 and comparative genomic analysis of species within the genus Nitrobacter. Appl. Environ. Microbiol., 74(9), 2852-2863.
Stockwell, V. O., Moore, L. W., & Loper, J. E. (1993). Fate of Agrobacterium radiobacter K84 in the environment. Appl. Environ. Microbiol., 59(7), 2112-2120.
Sullivan, J. P., Dickinson, D., & Chase, H. A. (1998). Methanotrophs, Methylosinus trichosporium OB3b, sMMO, and their application to bioremediation. Critical reviews in microbiology, 24(4), 335-373.
Tamas, I., Dedysh, S. N., Liesack, W., Stott, M. B., Alam, M., Murrell, J. C., & Dunfield, P. F. (2010). Complete genome sequence of Beijerinckia indica subsp. indica. Journal of bacteriology, 192(17), 4532-4533.
Tani, A., Takai, Y., Suzukawa, I., Akita, M., Murase, H., & Kimbara, K. (2012). Practical application of methanol-mediated mutualistic symbiosis between Methylobacterium species and a roof greening moss, Racomitrium japonicum. PLoS One, 7(3), e33800.
Teamtisong, K., Songwattana, P., Noisangiam, R., Piromyou, P., Boonkerd, N., Tittabutr, P., ... & Uchiumi, T. (2014). Divergent nod-containing Bradyrhizobium sp. DOA9 with a megaplasmid and its host range. Microbes and environments, ME14065.
Tejerizo, G. T., Rogel, M. A., Ormeño-Orrillo, E., Althabegoiti, M. J., Nilsson, J. F., Niehaus, K., ... & Martínez-Romero, E. (2016). Rhizobium favelukesii sp. nov., isolated from the root nodules of alfalfa (Medicago sativa L). International journal of systematic and evolutionary microbiology, 66(11), 4451-4457.
Thomas, J. E., Geering, A. D. W., & Maynard, G. (2018). Detection of “Candidatus Liberibacter solanacearum” in tomato on Norfolk Island, Australia. Australasian plant disease notes, 13(1), 7.
Tian, C. F., Zhou, Y. J., Zhang, Y. M., Li, Q. Q., Zhang, Y. Z., Li, D. F., ... & Chen, W. X. (2012). Comparative genomics of rhizobia nodulating soybean suggests extensive recruitment of lineage-specific genes in adaptations. Proceedings of the National Academy of Sciences, 109(22), 8629-8634.
Tirandaz, H., Dastgheib, S. M. M., Amoozegar, M. A., Shavandi, M., Rafael, R., & Ventosa, A. (2015). Pseudorhodoplanes sinuspersici gen. nov., sp. nov., isolated from oil-contaminated soil. International journal of systematic and evolutionary microbiology, 65(12), 4743-4748.
Tun-Garrido, C., Bustos, P., González, V., & Brom, S. (2003). Conjugative transfer of p42a from Rhizobium etli CFN42, which is required for mobilization of the symbiotic plasmid, is regulated by quorum sensing. Journal of bacteriology, 185(5), 1681-1692.
Vanparys, B., Heylen, K., Lebbe, L., & De Vos, P. (2005). Devosia limi sp. nov., isolated from a nitrifying inoculum. International journal of systematic and evolutionary microbiology, 55(5), 1997-2000.
Vasilenko, O. V., Doronina, N. V., Shmareva, M. N., Tarlachkov, S. V., & Trotsenko, Y. A. (2016). Draft Genome Sequence of Methyloligella halotolerans С2T, a New Halotolerant Methylotroph, Accumulating Poly-3-Hydroxybutyrate and Ectoine. Genome Announc., 4(5), e01189-16.
Vecherskaya, M., Dijkema, C., Saad, H. R., & Stams, A. J. (2009). Microaerobic and anaerobic metabolism of a Methylocystis parvus strain isolated from a denitrifying bioreactor. Environmental microbiology reports, 1(5), 442-449.
Vidal, C., Chantreuil, C., Berge, O., Maure, L., Escarre, J., Bena, G., ... & Cleyet-Marel, J. C. (2009). Mesorhizobium metallidurans sp. nov., a metal-resistant symbiont of Anthyllis vulneraria growing on metallicolous soil in Languedoc, France. International Journal of Systematic and Evolutionary Microbiology, 59(4), 850-855.
Volland, S., Rachinger, M., Strittmatter, A., Daniel, R., Gottschalk, G., & Meyer, O. (2011). Complete genome sequences of the chemolithoautotrophic Oligotropha carboxidovorans strains OM4 and OM5.
Vuilleumier, S., Nadalig, T., Haque, M. F. U., Magdelenat, G., Lajus, A., Roselli, S., ... & Bringel, F. (2011). Complete genome sequence of the chloromethane-degrading Hyphomicrobium sp. strain MC1.
Walczak, A. B., Yee, N., & Young, L. Y. (2018). Draft genome sequence of Bosea sp. WAO an arsenite and sulfide oxidizer isolated from a pyrite rock outcrop in New Jersey. Standards in genomic sciences, 13(1), 6.
Wartiainen, I., Hestnes, A. G., McDonald, I. R., & Svenning, M. M. (2006). Methylocystis rosea sp. nov., a novel methanotrophic bacterium from Arctic wetland soil, Svalbard, Norway (78 N). International journal of systematic and evolutionary microbiology, 56(3), 541-547.
Weon, H. Y., Kwon, S. W., Son, J. A., Jo, E. H., Kim, S. J., Kim, Y. S., ... & Ka, J. O. (2010). Description of Microvirga aerophila sp. nov. and Microvirga aerilata sp. nov., isolated from air, reclassification of Balneimonas flocculans Takeda et al. 2004 as Microvirga flocculans comb. nov. and emended description of the genus Microvirga. International journal of systematic and evolutionary micr…
Yang, Y., Yu, X., & Zhang, R. (2013). Draft genome sequence of Ochrobactrum pseudogrignonense strain CDB2, a highly efficient arsenate-resistant soil bacterium from arsenic-contaminated cattle dip sites. Genome Announc., 1(2), e00173-13.
Yan, H., Yan, J., Sui, X. H., Wang, E. T., Chen, W. X., Zhang, X. X., & Chen, W. F. (2016). Ensifer glycinis sp. nov., a rhizobial species associated with species of the genus Glycine. International journal of systematic and evolutionary microbiology, 66(8), 2910-2916.
Yan, J., Li, Y., Yan, H., Chen, W. F., Zhang, X., Wang, E. T., ... & Xie, Z. H. (2017). Agrobacterium salinitolerans sp. nov., a saline–alkaline-tolerant bacterium isolated from root nodule of Sesbania cannabina. International journal of systematic and evolutionary microbiology, 67(6), 1906-1911.
Yao, L. J., Shen, Y. Y., Zhan, J. P., Xu, W., Cui, G. L., & Wei, G. H. (2012). Rhizobium taibaishanense sp. nov., isolated from a root nodule of Kummerowia striata. International journal of systematic and evolutionary microbiology, 62(2), 335-341.
Yates, R., Howieson, J., De Meyer, S. E., Tian, R., Seshadri, R., Pati, A., ... & Loi, A. (2015). High-quality permanent draft genome sequence of Rhizobium sullae strain WSM1592; a Hedysarum coronarium microsymbiont from Sassari, Italy. Standards in genomic sciences, 10(1), 44.
Yin, X., Zhu, Z., Zhou, Y., Ji, F., Yao, Z., Shi, J., & Xu, J. (2016). Complete genome sequence of deoxynivalenol-degrading bacterium Devosia sp. strain A16. Journal of biotechnology, 218, 21-22.
Yoon, J. H., Kang, S. J., Park, S., & Oh, T. K. (2007). Devosia insulae sp. nov., isolated from soil, and emended description of the genus Devosia. International journal of systematic and evolutionary microbiology, 57(6), 1310-1314.
Zahradník, J., Kyslíková, E., & Kyslík, P. (2016). Draft genome sequence of Agrobacterium sp. strain R89-1, a morphine alkaloid-biotransforming bacterium. Genome Announc., 4(2), e00196-16.
Zhang, D. C., Redzic, M., Liu, H. C., Zhou, Y. G., Schinner, F., & Margesin, R. (2012). Devosia psychrophila sp. nov. and Devosia glacialis sp. nov., from alpine glacier cryoconite, and an emended description of the genus Devosia. International journal of systematic and evolutionary microbiology, 62(3), 710-715.
Zhang, L., Li, X., Zhang, F., & Wang, G. (2014). Genomic analysis of Agrobacterium radiobacter DSM 30147 T and emended description of A. radiobacter (Beijerinck and van Delden 1902) Conn 1942 (Approved Lists 1980) emend. Sawada et al. 1993. Standards in genomic sciences, 9(3), 574.
Zhang, S., Yang, S., Chen, W., Chen, Y., Zhang, M., Zhou, X., ... & Feng, F. Y. (2017). Rhizobium arenae sp. nov., isolated from the sand of Desert Mu Us, China. International journal of systematic and evolutionary microbiology, 67(7), 2098-2103.
Zhao, J. J., Zhang, J., Sun, L., Zhang, R. J., Zhang, C. W., Yin, H. Q., & Zhang, X. X. (2017). Rhizobium oryziradicis sp. nov., isolated from rice roots. International journal of systematic and evolutionary microbiology, 67(4), 963-968.
Zhou, M., Chen, W., Chen, H., & Wei, G. (2012). Draft genome sequence of Mesorhizobium alhagi CCNWXJ12-2T, a novel salt-resistant species isolated from the Desert of Northwestern China.

## Sheet: b
Lifestyle	Category	Protein/Domain	Function	ID
Nodule association	Nod	nodA	N-acyltransferase NodA	TIGR04245
Nodule association	Nod	nodB	chitooligosaccharide deacetylase NodB	TIGR04243
Nodule association	Nod	nodC	chitooligosaccharide synthase NodC	TIGR04242
Nodule association	Nod	nodI	ATP-binding ABC transporter family nodulation protein NodI	TIGR01288
Nodule association	Nod	nodJ	ABC-2 type transporter, NodJ family	TIGR01291
Nodule association	Nod	nodT	efflux transporter, outer membrane factor (OMF) lipoprotein, NodT family	TIGR01845
Nodule association	Nod	nodD	LysR family transcriptional regulator, nod-box dependent transcriptional activator	K14657
Nodule association	Nod	nodO	putative nodulation protein	K12546
Nodule association	Nod	nodS	Nodulation protein S (NodS)	pfam05401
Nodule association	Nod	nodZ	Nodulation protein Z (NodZ)	pfam05830
Nodule association	Nif	nifD	nitrogenase molybdenum-iron protein alpha chain	TIGR01282
Nodule association	Nif	nifE	nitrogenase molybdenum-iron cofactor biosynthesis protein NifE	TIGR01283
Nodule association	Nif	nifN	nitrogenase molybdenum-iron cofactor biosynthesis protein NifN	TIGR01285
Nodule association	Nif	nifK	nitrogenase molybdenum-iron protein beta chain	TIGR01286
Nodule association	Nif	nifH	nitrogenase iron protein	TIGR01287
Nodule association	Nif	nifB	nitrogenase cofactor biosynthesis protein NifB	TIGR01290
Nodule association	Nif	nifX	nitrogen fixation protein NifX	TIGR02663
Nodule association	Nif	nifL	nitrogen fixation negative regulator NifL	TIGR02938
Nodule association	Nif	nifV	homocitrate synthase NifV	TIGR02660
Nodule association	Nif	nifU	Fe-S cluster assembly protein NifU	TIGR02000
Nodule association	Nif	nifA	Nif-specific regulatory protein	TIGR01817
Nodule association	Nif	nifT	Nitrogen fixation protein	COG5554
Nodule association	Nif	nifW	nitrogenase-stabilizing/protective protein	K02595
Nodule association	Nif	nifZ	nitrogen fixation protein NifZ	K02597
Nodule association	Nif	nifN	nitrogenase molybdenum-iron protein NifN	K02592
Nodule association	Nif	nifQ	nitrogen fixation protein NifQ	K15790
Nodule association	Fix	fixG	cytochrome c oxidase accessory protein FixG	TIGR02745
Nodule association	Fix	fixX	Ferredoxin-like protein FixX	COG2440
Nodule association	Fix	fixS	Cytochrome oxidase maturation protein, CcoS/FixS family	COG3197
Nodule association	Fix	fixH	Nitrogen fixation protein FixH	COG5456
Nodule association	Fix	fixC	electron transfer flavoprotein-quinone oxidoreductase	K00313
Nodule association	Fix	fixL	two-component system, LuxR family, sensor kinase FixL	K14986
Nodule association	Fix	fixK	CRP/FNR family transcriptional regulator, nitrogen fixation regulation protein	K15861
Nodule association	Fix	fixQ	Cbb3-type cytochrome oxidase component FixQ	pfam05545
Nodule association	Fix	fixO	Cytochrome C oxidase, mono-heme subunit/FixO	pfam02433
Nodule association	Fix	fixP	N-terminal domain of cytochrome oxidase-cbb3, FixP	pfam14715
Nodule association	Hyd	hypB	hydrogenase accessory protein HypB	TIGR00073
Nodule association	Hyd	hypC/hupF	hydrogenase assembly chaperone HypC/HupF	TIGR00074
Nodule association	Hyd	hypD	hydrogenase expression/formation protein HypD	TIGR00075
Nodule association	Hyd	hypA	hydrogenase nickel insertion protein HypA	TIGR00100
Nodule association	Hyd	hypF	[NiFe] hydrogenase maturation protein HypF	TIGR00143
Nodule association	Hyd	hydA	hydrogenase (NiFe) small subunit (hydA)	TIGR00391
Nodule association	Hyd	hypE	hydrogenase expression/formation protein HypE	TIGR02124
Nodule association	Hyd	hupD	hydrogenase expression/formation protein	TIGR00140
Nodule association	Hyd	hyaB/hupL	Ni,Fe-hydrogenase I large subunit	COG0374
Nodule association	Hyd	HupE_UreJ_2	HupE / UreJ protein	pfam13795
Nodule association	T3SS	hrcV	type III secretion protein, HrcV family	TIGR01399
Nodule association	T3SS	yscR	type III secretion apparatus protein, YscR/HrcR family	TIGR01102
Nodule association	T3SS	hrcV	type III secretion protein, HrcV family	TIGR01399
Nodule association	T3SS	fliR_like_III	type III secretion protein SpaR/YscT/HrcT	TIGR01401
Nodule association	T3SS	FlhB_rel_III	type III secretion protein, YscU/HrpY family	TIGR01404
Nodule association	T3SS	HrpE_YscL_not	type III secretion apparatus protein, HrpE/YscL family	TIGR02499
Nodule association	T3SS	III_secr_YscJ	type III secretion apparatus lipoprotein, YscJ/HrcJ family	TIGR02544
Nodule association	T3SS	III_secr_ATP	type III secretion apparatus H+-transporting two-sector ATPase	TIGR02546
Nodule association	T3SS	SpaO_YscQ	type III secretion system apparatus protein YscQ/HrcQ	TIGR02551
Nodule association	T3SS	EscJ	Type III secretory pathway, lipoprotein EscJ	COG4669
Nodule association	T3SS	EscV	Type III secretory pathway, component EscV	COG4789
Nodule association	T3SS	EscR	Type III secretory pathway, component EscR	COG4790
Nodule association	T3SS	EscT	Type III secretory pathway, component EscT	COG4791
Nodule association	T3SS	EscS	Type III secretory pathway, component EscS	COG4794
Nodule association	T3SS	EscU	Type III secretory pathway, component EscU	COG4792
Nodule association	T3SS	EscJ	Type III secretory pathway, lipoprotein EscJ	COG4669
Nodule association	T3SS	hrpF	type III secretion translocon protein HrpF	K18376
Nodule association	T3SS	nolV	Nodulation protein NolV	pfam06635
Nodule association	T4SS	IV_VI_DotU	type IV / VI secretion system protein, DotU family	TIGR03349
Nodule association	T4SS	IV_pilus_PilQ	type IV pilus secretin (or competence protein) PilQ	TIGR02515
Nodule association	T4SS	VirD2	Type IV secretory pathway, VirD2 components (relaxase)	COG3843
Nodule association	T6SS	VI_zyme	type VI secretion system lysozyme-like protein	TIGR03357
Nodule association	T6SS	VI_chp_8	type VI secretion-associated protein, ImpA family	TIGR03363
Nodule association	T6SS	VI_chp_5	type VI secretion protein, VC_A0107 family	TIGR03358
Nodule association	T6SS	VI_chp_1	type VI secretion protein, VC_A0111 family	TIGR03347
Nodule association	T6SS	VI_chp_4	type VI secretion protein, VC_A0114 family	TIGR03353
Nodule association	T6SS	VI_chp_6	type VI secretion protein, VC_A0110 family	TIGR03359
Nodule association	T6SS	VI_chp_2	type VI secretion protein, EvpB/VC_A0108 family	TIGR03355
Nodule association	T6SS	VI_ClpV1	type VI secretion ATPase, ClpV1 family	TIGR03345
Nodule association	T6SS	VI_IcmF	type VI secretion protein IcmF	TIGR03348
Nodule association	T6SS	VI_minor_4	type VI secretion-associated protein, BMA_A0400 family	TIGR03373
Nodule association	T6SS	VI_FHA	type VI secretion system FHA domain protein	TIGR03354
Nodule association	T6SS	VI_Rhs_Vgr	type VI secretion system Vgr family protein	TIGR03361
Nodule association	T6SS	VI_chp_3	type VI secretion lipoprotein, VC_A0113 family	TIGR03352
Nodule association	Effector	T6SS_HCP	Type VI secretion system effector, Hcp	pfam05638
Nodule association	Effector	xopD	type III effector protein XopD	K18879
Nodule association	Effector	NolX	NolX protein.	pfam05819
Nodule association	Effector	VI_effect_Hcp1	type VI secretion system effector, Hcp1 family	TIGR03344
Nodule association	Effector	yopT_cys_prot	cysteine protease domain, YopT-type	TIGR01586
Nodule association	EPS synthesis	lpsC exoU	transferase 2, rSAM/selenodomain-associated. This enzyme may transfer a nucleotide, or it sugar moiety, as part of a biosynthetic pathway. Other proposed members of the pathway include another transferase (TIGR04282), a phosphoesterase, and a radical SAM enzyme (TIGR04167) whose C-terminal domain (pfam12345) frequently contains a selenocysteine. [Unknown function, Enzymes of unknown specificity]	TIGR04283
Nodule association	EPS synthesis	exoF3 rkpU	polysaccharide export protein EpsE. Sequences in this family of proteins are members of a polysaccharide export protein family (pfam02563) which includes the wza protein from E.coli. This family of proteins are homologous to the EpsE protein of the methanolan biosynthesis operon of Methylobacillus species strain 12S. The distribution of this protein appears to be restricted to a subset of exopoly…	TIGR03028
Nodule association	EPS synthesis	exoF2 exoF1	putative polysaccharide export protein, PEP-CTERM sytem-associated. This protein family belongs to the larger set of polysaccharide biosynthesis/export proteins described by pfam02563. Members of this family are variable in either containing of lacking a 78-residue insert, but appear to fall within a single clade, nevertheless, where the regions in which the gene is found encode components of the…	TIGR03027
Nodule association	EPS synthesis	eps_fam	capsular exopolysaccharide family. This model describes the capsular exopolysaccharide proteins in bacteria. The exopolysaccharide gene cluster consists of several genes which encode a number of proteins which regulate the exoploysaccharide biosynthesis(EPS). Atleast 13 genes espA to espM in streptococcus species seem to direct the EPS proteins and all of which share high homology. Functional rol…	TIGR01007
Nodule association	EPS synthesis	exoZ exoZ	exopolysaccharide production protein ExoZ	K16568
Nodule association	EPS synthesis	ABC-2.LPSE.P	lipopolysaccharide transport system permease protein	K09690
Nodule association	Hopanoid synthesis	hopene_cyclase	squalene-hopene cyclase. SHC is an essential prokaryotic gene in hopanoid (triterpenoid) biosynthesis. Squalene hopene cyclase, an integral membrane protein, directly cyclizes squalene into hopanoid products. [Fatty acid and phospholipid metabolism, Other]	TIGR01507
Nodule association	Hopanoid synthesis	HpnE	squalene-associated FAD-dependent desaturase. The sequences in this family are members of the pfam01593 superfamily of flavin-containing amine oxidases which include the phytoene desaturases. These sequences also include a FAD-dependent oxidoreductase domain, pfam01266. The genes of the family modeled here are generally in the same locus with genes involved in the biosynthesis and elaboration of …	TIGR03467
Nodule association	Hopanoid synthesis	HpnK	hopanoid biosynthesis associated protein HpnK. The sequences represented by this model are members of the pfam04794 "YdjC-like" family of uncharacterized proteins. The member of this clade from Acidithiobacillus ferrooxidans ATCC 23270 (AFE_0976) is found in the same locus as squalene-hopene cyclase (SHC, TIGR01507) and other genes associated with the biosynthesis of hopanoid natural products. Si…	TIGR03473
Nodule association	Hopanoid synthesis	hpnP	hopanoid C-2 methylase [EC:2.1.1.-]	K22705
Nodule association	Plant hormone synthesis	acdS	1-aminocyclopropane-1-carboxylate deaminase. This pyridoxal phosphate-dependent enzyme degrades 1-aminocyclopropane-1-carboxylate, which in plants is a precursor of the ripening hormone ethylene, to ammonia and alpha-ketoglutarate. This model includes all members of this family for which function has been demonstrated experimentally, but excludes a closely related family often annotated as putati…	TIGR01274
Nodule association	Plant hormone synthesis	K17811	halimadienyl-diphosphate synthase [EC:5.5.1.16]	K17811
Nodule association	Hydrogenase	hypA, hybF	hydrogenase nickel incorporation protein HypA/HybF	K04651
Nodule association	Hydrogenase	hypB	hydrogenase nickel incorporation protein HypB	K04652
Nodule association	Hydrogenase	hypC	hydrogenase expression/formation protein HypC	K04653
Nodule association	Hydrogenase	hypD	hydrogenase expression/formation protein HypD	K04654
Nodule association	Hydrogenase	hypE	hydrogenase expression/formation protein HypE	K04655
Nodule association	Hydrogenase	hypF	hydrogenase maturation protein HypF	K04656
Nodule association	Hydrogenase	hydA	hydrogenase (NiFe) small subunit (hydA). Called (hupA/hydA/hupS/hoxK/vhtG) Involved in hydrogenase reactions performing different specific functions in different species eg (EC 1.12.2.1) in Desulfovibrio gigas,(EC 1.12.99.3) in Wolinella succinogenes and (EC 1.18.99.1) in E.coli and a number of other species and (EC 1.12.99.-) in the archea. [Energy metabolism, Electron transport]	TIGR00391
Nodule association	Hydrogenase	hyaB, hybC	hydrogenase large subunit [EC:1.12.99.6]	K06281
Nodule association	Hydrogenase	hyaA, hybO	hydrogenase small subunit [EC:1.12.99.6]	K06282
Nodule association	Hydrogenase	hyaD, hybD	hydrogenase maturation protease [EC:3.4.23.-]	K03605
Nodule association	Hydrogenase	hyaF	hydrogenase-1 operon protein HyaF	K03618
Nodule association	Denitrification	napC_nirT	periplasmic nitrate (or nitrite) reductase c-type cytochrome, NapC/NirT family	TIGR02161
Nodule association	Denitrification	NapD	Cytoplasmic chaperone NapD for the signal peptide of periplasmic nitrate reductase NapAB	COG3062
Nodule association	Denitrification	napA	periplasmic nitrate reductase NapA	K02567
Nodule association	Denitrification	napB	cytochrome c-type protein NapB	K02568
Nodule association	Denitrification	napE	periplasmic nitrate reductase NapE	K02571
Nodule association	Denitrification	nrtB, nasE, cynB	nitrate/nitrite transport system permease protein	K15577
Nodule association	Denitrification	nrtC, nasD	nitrate/nitrite transport system ATP-binding protein	K15578
Nodule association	Denitrification	nrtA, nasF, cynA	nitrate/nitrite transport system substrate-binding protein	K15576
Nodule association	Denitrification	nnrR	CRP/FNR family transcriptional regulator, nitrogen oxide reductase regulator	K21564
Nodule association	Denitrification	2A0108	nitrite extrusion protein (nitrite facilitator)	TIGR00886
Nodule association	Denitrification	nirK	nitrite reductase, copper-containing	TIGR02376
Nodule association	PHB metabolism	PHA_synth_III_C	poly(R)-hydroxyalkanoic acid synthase, class III, PhaC subunit. This model represents the PhaC subunit of a heterodimeric form of polyhydroxyalkanoic acid (PHA) synthase. Excepting the PhaC of Bacillus megaterium (which needs PhaR), all members require PhaE (TIGR01834) for activity and are designated class III. This enzyme builds ester polymers for carbon and energy storage that accumulate in inc…	TIGR01836
Nodule association	PHB metabolism	esterase_phb	esterase, PHB depolymerase family. This model describes a subfamily among lipases of the ab-hydrolase family. This subfamily includes bacterial depolymerases for poly(3-hydroxybutyrate) (PHB) and related polyhydroxyalkanoates (PHA), as well as acetyl xylan esterases, feruloyl esterases, and others from fungi. [Fatty acid and phospholipid metabolism, Degradation]	TIGR01840
Nodule association	PHB metabolism	LpqC	Poly(3-hydroxybutyrate) depolymerase [Secondary metabolites biosynthesis, transport and catabolism].	COG3509
Nodule association	Dct	dctD	two-component system, NtrC family, C4-dicarboxylate transport response regulator DctD	K10126
Nodule association	Dct	dctA	aerobic C4-dicarboxylate transport protein	K11103
Nodule association	Dct	dctS	two-component system, LuxR family, sensor histidine kinase DctS [EC:2.7.13.3]	K11711
Nodule association	Phn	Pphn_pyruv_hyd	phosphonopyruvate hydrolase. This family consists of phosphonopyruvate hydrolase, an enzyme closely related to phosphoenolpyruvate phosphomutase. It cleaves the direct C-P bond of phosphonopyruvate. The characterized example is from Variovorax sp. Pal2.	TIGR02321
Nodule association	Phn	PhnH	phosphonate C-P lyase system protein PhnH. PhnH is a component of the C-P lyase system (GenProp0232) for the catabolism of phosphonate compounds. The specific function of this component is unknown. This model is based on pfam05845.2, and has been broadened to include sequences missed by that model which are clearly true positive hits based on genome context.	TIGR03292
Nodule association	Phn	PhnG	phosphonate C-P lyase system protein PhnG. PhnH is a component of the C-P lyase system (GenProp0232) for the catabolism of phosphonate compounds. The specific function of this component is unknown. This model is based on pfam06754.2, and has been broadened to include sequences missed by that model which are clearly true positive hits based on genome context.	TIGR03293
Nodule association	Phn	PhnL	phosphonate C-P lyase system protein PhnL. Members of this family are the PhnL protein of C-P lyase systems for utilization of phosphonates. These systems resemble phosphonatase-based systems in having a three component ABC transporter, where TIGR01097 is the permease, TIGR01098 is the phosphonates binding protein, and TIGR02315 is the ATP-binding cassette (ABC) protein. They differ, however, in …	TIGR02324
Nodule association	Phn	PhnJ	Alpha-D-ribose 1-methylphosphonate 5-phosphate C-P lyase [Inorganic ion transport and metabolism].	COG3627
Nodule association	Phn	PhnI	Alpha-D-ribose 1-methylphosphonate 5-triphosphate synthase subunit PhnI [Inorganic ion transport and metabolism].	COG3626
Nodule association	Phn	PhnC	ABC-type phosphate/phosphonate transport system, ATPase component [Inorganic ion transport and metabolism].	COG3638
Nodule association	Phn	PhnK	ABC-type phosphonate transport system, ATPase component [Inorganic ion transport and metabolism].	COG4107
Nodule association	Phn	PhnL	Alpha-D-ribose 1-methylphosphonate 5-triphosphate synthase subunit PhnL [Inorganic ion transport and metabolism].	COG4778
Nodule association	Phn	PhnE	ABC-type phosphate/phosphonate transport system, permease component [Inorganic ion transport and metabolism].	COG3639
Nodule association	Phn	phnY	2-aminoethylphosphonate dioxygenase [EC:1.14.11.46]	K21195
Nodule association	Phn	phnO	aminoalkylphosphonate N-acetyltransferase [EC:2.3.1.-]	K09994
Nodule association	Phn	phnF	GntR family transcriptional regulator, phosphonate transport system regulatory protein	K02043
Nodule association	Phn	PhnD	phosphonate ABC transporter, periplasmic phosphonate binding protein. This model is a subset of the broader subfamily of phosphate/phosphonate binding protein ABC transporter components, TIGR01098. In this model all members of the seed have support from genomic context for association with pathways for the metabolims of phosphonates, particularly the C-P lyase system, GenProp0232. This model incl…	TIGR03431
Nodule association	Ect	eutA	ectoine utilization protein EutA. Members of this protein family are EutA, a predicted arylmalonate decarboxylase found in a conserved ectoine utilization operon of species that include Sinorhizobium meliloti 1021 (where it is known to be induced by ectoine), Mesorhizobium loti and Silicibacter pomeroyi. It is missing from two other species with the other ectoine transport and utilization genes: …	TIGR02990
Nodule association	Ect	ectB	diaminobutyrate--2-oxoglutarate aminotransferase. Members of this family of class III pyridoxal-phosphate-dependent aminotransferases are diaminobutyrate--2-oxoglutarate aminotransferase (EC 2.6.1.76) that catalyze the first step in ectoine biosynthesis from L-aspartate beta-semialdehyde. This family is readily separated phylogenetically from enzymes with the same substrate and product but involv…	TIGR02407
Nodule association	Ect	eutD	ectoine utilization protein EutD. Members of this family are putative peptidases or hydrolases similar to Xaa-Pro aminopeptidase (pfam00557). They belong to ectoine utilization operons, as found in Sinorhizobium meliloti 1021 (where it is known to be induced by ectoine), Mesorhizobium loti, Silicibacter pomeroyi, Agrobacterium tumefaciens, and Pseudomonas putida. The exact function is unknown.	TIGR02993
Nodule association	Siderophore	fegA	iron complex outermembrane recepter protein	K02014
Nodule association	Siderophore	histamin_N_OH	putative histamine N-monooxygenase. Members of this family are involved in synthesizing N-hydroxyhistamine as a precursor to acinetobactin, a siderophore found in Acinetobacter baumannii. Assuming histidine is first decarboxylated to histamine, then hydroxylated, members of this family are histamine N-monooxygenase. The putative histidine decarboxylase is found in the same biosynthetic cluster.	TIGR04439
Nodule association	Siderophore	EntD	4'-phosphopantetheinyl transferase EntD (siderophore biosynthesis) [Secondary metabolites biosynthesis, transport and catabolism].	COG2977
Animal association	T4SS	virB1	type IV secretion system protein VirB1	K03194
Animal association	T4SS	virB2, lvhB2	type IV secretion system protein VirB2	K03197
Animal association	T4SS	VirB3	Type IV secretory pathway, VirB3 components [Intracellular trafficking, secretion, and vesicular transport].	COG3702
Animal association	T4SS	virB4, lvhB4	type IV secretion system protein VirB4	K03199
Animal association	T4SS	VirB5	P-type DNA transfer protein VirB5. The VirB5 protein is involved in the type IV DNA secretion systems typified by the Agrobacterium Ti plasmid vir system where it interacts with several other proteins essential for proper pilus formation. VirB5 is homologous to the IncN (N-type) conjugation system protein TraC as well as the P-type protein TrbJ and the F-type protein TraE.	TIGR02791
Animal association	T4SS	VirB6	Type IV secretory pathway, VirB6 components [Intracellular trafficking, secretion, and vesicular transport].	COG3704
Animal association	T4SS	VirB8	Type IV secretory pathway, component VirB8 [Intracellular trafficking, secretion, and vesicular transport].	COG3736
Animal association	T4SS	VirB9	P-type conjugative transfer protein VirB9. The VirB9 protein is found in the vir locus of Agrobacterium Ti plasmids where it is involved in a type IV secretion system . VirB9 is a homolog of the F-type conjugative transfer system TraK protein (which is believed to be an outer membrane pore-forming secretin, TIGR02756) as well as the Ti system TrbG protein. [Cellular processes, Conjugation]	TIGR02781
Animal association	T4SS	virB10, lvhB10	type IV secretion system protein VirB10	K03195
Animal association	T4SS	VirB11	P-type DNA transfer ATPase VirB11. The VirB11 protein is found in the vir locus of Agrobacterium Ti plasmids where it is involved in the type IV secretion system for DNA transfer. VirB11 is believed to be an ATPase. VirB11 is a homolog of the P-like conjugation system TrbB protein and the Flp pilus sytem protein TadA.	TIGR02788
Animal association	Class Ib RNR	GlrX_NrdH	Glutaredoxin-like protein NrdH. NrdH-redoxin is a representative of a class of small redox proteins that contain a conserved CXXC motif and are characterized by a glutaredoxin-like amino acid sequence and thioredoxin-like activity profile. Unlike other the glutaredoxins to which it is most closely related, NrdH aparrently does not interact with glutathione/glutathione reductase, but rather with t…	TIGR02194
Animal association	Class Ib RNR	nrdI	ribonucleoside-diphosphate reductase 2, operon protein nrdI. Ribonucleotide reductases (RNRs) are enzymes that provide the precursors of DNA synthesis. The three characterized classes of RNRs differ by their metal cofactor and their stable organic radical. The exact function of nrdI within the ribonucleotide reductases has not yet been fully characterised. [Purines, pyrimidines, nucleosides, and …	TIGR00333		7.482e-06	113.546	0.32	0.9	0	NaN	1	NaN	1	1
Animal association	Class Ib RNR	RNR_1b_NrdF	ribonucleoside-diphosphate reductase, class 1b, beta subunit. Members of this family are NrdF, the beta subunit of class 1b ribonucleotide reductase. This form uses a dimanganese moiety associated with a tyrosine radical to reduce the cellular requirement for iron. [Purines, pyrimidines, nucleosides, and nucleotides, 2'-Deoxyribonucleotide metabolism]	TIGR04171		5.56661e-05	113.68	0.32	0.89	0	NaN	1	NaN	0.97	1	RNR
Animal association	Class Ib RNR	RNR_1b_NrdE	ribonucleoside-diphosphate reductase, class 1b, alpha subunit. Members of this family are NrdE, the alpha subunit of class 1b ribonucleotide reductase. This form uses a dimanganese moiety associated with a tyrosine radical to reduce the cellular requirement for iron.	TIGR04170		6.07788e-05	110.192	0.46	0.95	1	NaN	1	NaN	1	1	RNR
Animal association	Adhesin	AidA	Type V secretory pathway, adhesin AidA [Cell wall/membrane/envelope biogenesis, Intracellular trafficking, secretion, and vesicular transport].	COG3468	0	8.42473e-05	112.514	0.31	0.89	0	NaN	1	NaN	0.97	1	RNR
Animal association	Adhesin	Hia	Autotransporter adhesin [Intracellular trafficking, secretion, and vesicular transport, Extracellular structures].	COG5295
Animal association	Adhesin	YadA_stalk	Coiled stalk of trimeric autotransporter adhesin. This short motif is found in invasins and haemagglutinins, normally associated with (pfam05658).	pfam05662
Animal association	Adhesin	YadA_anchor	YadA-like C-terminal region. This region represents the C-terminal 120 amino acids of a family of surface-exposed bacterial proteins. YadA, an adhesin from Yersinia, was the first member of this family to be characterized. UspA2 from Moraxella was second. The Eib immunoglobulin-binding proteins from E. coli were third, followed by the DsrA proteins of Haemophilus ducreyi and others. These protein…	pfam03895
Animal association	Adhesin	autotrans_barl	outer membrane autotransporter barrel domain. A number of Gram-negative bacterial proteins, mostly found in pathogens and associated with virulence, contain a conserved C-terminal domain that integrates into the outer membrane and enables the N-terminal region to be delivered across the membrane. This C-terminal autotransporter domain is about 400 amino acids in length and includes the aromatic a…	TIGR01414
Animal association	Multidrug resistance	macA	membrane fusion protein, macrolide-specific efflux system	K13888
Animal association	Multidrug resistance	sdrM	MFS transporter, DHA2 family, multidrug resistance protein	K18935
Animal association	Multidrug resistance	oprN	outer membrane protein, multidrug efflux system	K18300
Animal association	Metal transport	NhaA	Na+/H+ antiporter NhaA. These proteins are members of the NhaA Na+:H+ Antiporter (NhaA) Family (TC. 2.A.33). The Escherichia coli NhaA protein probably functions in the regulation of the internal pH when the external pH is alkaline. It also uses the H+ gradient to expel Na+ from the cell. Its activity is highly pH dependent. Only the E. coli protein is functionally and structurally well character…	TIGR00773
Animal association	Metal transport	CeuB	ABC-type enterochelin transport system, permease component [Inorganic ion transport and metabolism].	COG4606
Animal association	Metal transport	CeuC	ABC-type enterochelin transport system, permease component [Inorganic ion transport and metabolism].	COG4605
Animal association	Amino acid transport	metI	D-methionine transport system permease protein	K02072
Animal association	Amino acid transport	ABC_MetN	D-methionine ABC transporter, ATP-binding protein. Members of this family are the ATP-binding protein of the D-methionine ABC transporter complex. Known members belong to the Proteobacteria.	TIGR02314
Animal association	Amino acid transport	gltI, aatJ	glutamate/aspartate transport system substrate-binding protein	K10001
Animal association	Amino acid transport	gltK, aatM	glutamate/aspartate transport system permease protein	K10002
Animal association	Amino acid transport	gltJ, aatQ	glutamate/aspartate transport system permease protein	K10003
Animal association	Amino acid transport	gltL, aatP	glutamate/aspartate transport system ATP-binding protein [EC:3.6.3.-]	K10004
Animal association	Amino acid transport	TcyP	L-cystine uptake protein TcyP, sodium:dicarboxylate symporter family [Amino acid transport and metabolism].	COG1823
Animal association	Amino acid transport	AnsP	L-asparagine transporter and related permeases [Amino acid transport and metabolism].	COG1113
Animal association	Amino acid transport	cycA	D-serine/D-alanine/glycine transporter	K11737
Animal association	Amino acid transport	hutT	histidine transporter	K16234
Animal association	Amino acid transport	TC.AAT	amino acid transporter, AAT family	K03293
Plant association	Rhamnose utilization	rhaA	L-rhamnose isomerase / sugar isomerase [EC:5.3.1.14 5.3.1.-]	K01820
Plant association	Rhamnose utilization	rhaD	rhamnulose-1-phosphate aldolase [EC:4.1.2.19]	K01629
Plant association	Rhamnose utilization	rhaM	L-rhamnose mutarotase [EC:5.1.3.32]	K03534
Plant association	Rhamnose utilization	rhaP	rhamnose transport system permease protein	K10560
Plant association	Rhamnose utilization	rhaQ	rhamnose transport system permease protein	K10561
Plant association	Rhamnose utilization	rhaS	rhamnose transport system substrate-binding protein	K10559
Plant association	Rhamnose utilization	rhaT	rhamnose transport system ATP-binding protein [EC:3.6.3.17]	K10562
Plant association	Rhamnose utilization	COG4952	L-rhamnose isomerase [Cell wall/membrane/envelope biogenesis].	COG4952
Plant association	cellulose production	bcsB	cellulose synthase operon protein B	K20541
Plant association	cellulose production	bcsC	cellulose synthase operon protein C	K20543
Plant association	cellulose production	bcsZ	endoglucanase [EC:3.2.1.4]	K20542
Plant association	cellulose production	CelA	cellulose synthase catalytic subunit (UDP-forming). Cellulose synthase catalyzes the beta-1,4 polymerization of glucose residues in the formation of cellulose. In bacteria, the substrate is UDP-glucose. The synthase consists of two subunits (or domains in the frequent cases where it is encoded as a single polypeptide), the catalytic domain modelled here and the regulatory domain (pfam03170). The …	TIGR03030
Plant association	cellulose production	CBP_BcsN	Cellulose biosynthesis protein BcsN. This is a family of bacterial cellulose biosynthesis proteins. Cellulose is necessary for biofilm formation in bacteria. (Roemling U. and Galperin M.Y. "Bacterial cellulose biosynthesis. Diversity of operons and subunits" (manuscript in preparation)).	pfam17038
Plant association	cellulose production	acgA	c-di-GMP phosphodiesterase [EC:3.1.4.52]	K20963
Free living	Arsenite resistance	ACR3	Arsenite efflux pump ArsB, ACR3 family [Inorganic ion transport and metabolism].	COG0798
Free living	Nif	nifD	nitrogenase molybdenum-iron protein alpha chain	TIGR01282
Free living	Nif	nifE	nitrogenase molybdenum-iron cofactor biosynthesis protein NifE	TIGR01283
Free living	Nif	nifN	nitrogenase molybdenum-iron cofactor biosynthesis protein NifN	TIGR01285
Free living	Nif	nifK	nitrogenase molybdenum-iron protein beta chain	TIGR01286
Free living	Nif	nifH	nitrogenase iron protein	TIGR01287
Free living	Nif	nifB	nitrogenase cofactor biosynthesis protein NifB	TIGR01290
Free living	Nif	nifX	nitrogen fixation protein NifX	TIGR02663
Free living	Nif	nifL	nitrogen fixation negative regulator NifL	TIGR02938
Free living	Nif	nifV	homocitrate synthase NifV	TIGR02660
Free living	Nif	nifU	Fe-S cluster assembly protein NifU	TIGR02000
Free living	Nif	nifA	Nif-specific regulatory protein	TIGR01817
Free living	Nif	nifT	Nitrogen fixation protein	COG5554
Free living	Nif	nifW	nitrogenase-stabilizing/protective protein	K02595
Free living	Nif	nifZ	nitrogen fixation protein NifZ	K02597
Free living	Nif	nifN	nitrogenase molybdenum-iron protein NifN	K02592
Free living	Nif	nifQ	nitrogen fixation protein NifQ	K15790

## Sheet: c
Gene families correlated with nodule-associated strains
ID	Function_abbr	Function	qvalue	Rate difference	Proportion in non-NA	Proportion in NA
TIGR00073	hypB	hydrogenase accessory protein HypB. A GTP hydrolase for assembly of nickel metallocenter of hydrogenase. A similar protein, ureG, is an accessory protein for urease, which also uses nickel. hits scoring 75 and above are safe as orthologs. [SS 1/05/04 I changed the role_ID and process GO from protein folding to to protein modification, since a protein folding role has not been established, but Hyp…	0	21.7596	0.11	0.3
TIGR00074	hypC_hupF	hydrogenase assembly chaperone HypC/HupF. This protein is suggested by act as a chaperone for a hydrogenase large subunit, holding the precursor form before metallocenter nickel incorporation. [SS 12/31/03] More recently proposed additional function is to shuttle the iron atom that has been liganded at the HypC/HypD complex to the precursor of the large hydrogenase (HycE) subunit. . Added metallo…	0	30.0349	0.1	0.36
TIGR00075	hypD	hydrogenase expression/formation protein HypD. HypD is involved in the hyp operon which is needed for the activity of the three hydrogenase isoenzymes in Escherichia coli. HypD is one of the genes needed for formation of these enzymes. This protein has been found in gram-negative and gram-positive bacteria and Archaea. [Protein fate, Protein modification and repair]	0	36.1477	0.1	0.37
TIGR00100	hypA	hydrogenase nickel insertion protein HypA. CXXC-~12X-CXXC and genetically seems a regulatory protein. In Hpylori, hypA mutant abolished hydrogenase activity and decrease in urease activity. Nickel supplementation in media restored urease activity and partial hydrogenase activity. HypA probably involved in inserting Ni in enzymes. [Protein fate, Protein modification and repair]	0	25.5691	0.1	0.34
TIGR00140	hupD	hydrogenase expression/formation protein. valid names: hupD, hynC, hoxM. C at 64 and 67 are believed to be metal binding. Postulated to be involved in processing or hydrogenase. Superfamily suggests that it is a peptidase/protease. [Protein fate, Protein modification and repair]	0	8.20857	0.08	0.28
TIGR00143	hypF	[NiFe] hydrogenase maturation protein HypF. A previously described regulatory effect of HypF mutatation is attributable to loss of activity of a regulatory hydrogenase. A zinc finger-like region CXXCX(18)CXXCX(24)CXXCX(18)CXXC region further supported the regulatory hypothesis. However, more recent work (PUBMED:11375153) shows the direct effect is on the activity of expressed hydrogenases with ni…	0	22.4574	0.1	0.35
TIGR00391	hydA	hydrogenase (NiFe) small subunit (hydA). Called (hupA/hydA/hupS/hoxK/vhtG) Involved in hydrogenase reactions performing different specific functions in different species eg (EC 1.12.2.1) in Desulfovibrio gigas,(EC 1.12.99.3) in Wolinella succinogenes and (EC 1.18.99.1) in E.coli and a number of other species and (EC 1.12.99.-) in the archea. [Energy metabolism, Electron transport]	0	23.2015	0.1	0.34
TIGR00564	trpE_most	anthranilate synthase component I, non-proteobacterial lineages. This enzyme resembles some other chorismate-binding enzymes, including para-aminobenzoate synthase (pabB) and isochorismate synthase. There is a fairly deep split between two sets, seen in the pattern of gaps as well as in amino acid sequence differences. Archaeal enzymes have been excluded from this model (and are now found in TIGR…	0	15.5319	0.32	0.23
TIGR00566	trpG_papA	glutamine amidotransferase of anthranilate synthase or aminodeoxychorismate synthase. This model describes the glutamine amidotransferase domain or peptide of the tryptophan-biosynthetic pathway enzyme anthranilate synthase or of the folate biosynthetic pathway enzyme para-aminobenzoate synthase. In at least one case, a single polypeptide from Bacillus subtilis was shown to have both functions. T…	0	7.25766	0.36	0.22
TIGR01102	yscR	type III secretion apparatus protein, YscR/HrcR family. This model identifies the generic virulence translocation proteins in bacteria. It derives its name:'Yop' from Yersinia enterocolitica species, where this virulence protein was identified. In bacterial pathogenesis, Yop effector proteins are translocated into the eukaryotic cells. [Protein fate, Protein and peptide secretion and trafficking,…	0	76.9529	0.06	0.5
TIGR01274	ACC_deam	1-aminocyclopropane-1-carboxylate deaminase. This pyridoxal phosphate-dependent enzyme degrades 1-aminocyclopropane-1-carboxylate, which in plants is a precursor of the ripening hormone ethylene, to ammonia and alpha-ketoglutarate. This model includes all members of this family for which function has been demonstrated experimentally, but excludes a closely related family often annotated as putati…	0	85.3664	0.21	0.62
TIGR01282	nifD	nitrogenase molybdenum-iron protein alpha chain. Nitrogenase consists of alpha (NifD) and beta (NifK) subunits of the molybdenum-iron protein and an ATP-binding iron-sulfur protein (NifH). This model describes a large clade of NifD proteins, but excludes a lineage that contains putative NifD and NifD homologs from species with vanadium-dependent nitrogenases. [Central intermediary metabolism, Nit…	0	153.799	0.1	0.93
TIGR01283	nifE	nitrogenase molybdenum-iron cofactor biosynthesis protein NifE. This protein is part of the NifEN complex involved in biosynthesis of the molybdenum-iron cofactor used by the homologous NifDK complex of nitrogenase. In a few species, the protein is found as a NifEN fusion protein. [Biosynthesis of cofactors, prosthetic groups, and carriers, Other, Central intermediary metabolism, Nitrogen fixatio…	0	137.481	0.1	0.88
TIGR01285	nifN	nitrogenase molybdenum-iron cofactor biosynthesis protein NifN. This protein forms a complex with NifE, and appears as a NifEN in some species. NifEN is a required for producing the molybdenum-iron cofactor of molybdenum-requiring nitrogenases. NifN is closely related to the nitrogenase molybdenum-iron protein beta chain NifK. This model describes most examples of NifN but excludes some cases, su…	0	153.751	0.1	0.93
TIGR01286	nifK	nitrogenase molybdenum-iron protein beta chain. This model represents the majority of known sequences of the nitrogenase molybdenum-iron protein beta subunit. A distinct clade in a phylogenetic tree contains molybdenum-iron, vanadium-iron, and iron-iron forms of nitrogenase beta subunit and is excluded from this model. Nitrogenase, also called dinitrogenase, is responsible for nitrogen fixation. …	0	156.809	0.1	0.94
TIGR01287	nifH	nitrogenase iron protein. This model describes nitrogenase (EC 1.18.6.1) iron protein, also called nitrogenase reductase or nitrogenase component II. This model includes molybdenum-iron nitrogenase reductase (nifH), vanadium-iron nitrogenase reductase (vnfH), and iron-iron nitrogenase reductase (anfH). The model excludes the homologous protein from the light-independent protochlorophyllide reduct…	0	148.857	0.1	0.92
TIGR01288	nodI	ATP-binding ABC transporter family nodulation protein NodI. This protein is required for normal nodulation by nitrogen-fixing root nodule bacteria such as Mesorhizobium loti. It is a member of the family of ABC transporter ATP binding proteins and works with NodJ to export a nodulation signal molecule. This model does not recognize the highly divergent NodI from Azorhizobium caulinodans. [Cellula…	0	176.205	0.08	0.92
TIGR01290	nifB	nitrogenase cofactor biosynthesis protein NifB. This model describes NifB, a protein required for the biosynthesis of the iron-molybdenum (or iron-vanadium) cofactor used by the nitrogen-fixing enzyme nitrogenase. NifB belongs to the radical SAM family, and the FeMo cluster biosynthesis process requires S-adenosylmethionine. Archaeal homologs lack the most C-terminal region and score between the …	0	155.334	0.1	0.94
TIGR01291	nodJ	ABC-2 type transporter, NodJ family. Nearly all members of this subfamily are NodJ which, together with NodI (TIGR01288), acts to export a variety of modified carbohydrate molecules as signals to plant hosts to establish root nodules. The seed alignment includes a highly divergent member from Azorhizobium caulinodans that is, nonetheless, associated with nodulation. This model is designated as su…	0	185.008	0.16	0.92
TIGR01399	hrcV	type III secretion protein, HrcV family. Members of this family are closely homologous to the flagellar biosynthesis protein FlhA (TIGR01398) and should all participate in type III secretion systems. Examples include InvA (Salmonella enterica), LcrD (Yersinia enterocolitica), HrcV (Xanthomonas), etc. Type III secretion systems resemble flagellar biogenesis systems, and may share the property of t…	0	70.2126	0.07	0.5
TIGR01401	fliR_like_III	type III secretion protein SpaR/YscT/HrcT. This model represents members of bacterial type III secretion systems homologous to the flagellar biosynthetic protein FliR (TIGRFAMs:TIGR01400). [Protein fate, Protein and peptide secretion and trafficking, Cellular processes, Pathogenesis]	0	70.7671	0.07	0.5
TIGR01404	FlhB_rel_III	type III secretion protein, YscU/HrpY family. This model represents one of several families of proteins related to bacterial flagellar biosynthesis proteins and involved in bacterial type III protein secretion systems. This family is homologous to, but distinguished from, flagellar biosynthetic protein FlhB (TIGRFAMs model TIGR00328). This model may not identify all type III secretion system FlhB…	0	70.538	0.07	0.5
TIGR01507	hopene_cyclase	squalene-hopene cyclase. SHC is an essential prokaryotic gene in hopanoid (triterpenoid) biosynthesis. Squalene hopene cyclase, an integral membrane protein, directly cyclizes squalene into hopanoid products. [Fatty acid and phospholipid metabolism, Other]	0	78.7236	0.26	0.65
TIGR02124	hypE	hydrogenase expression/formation protein HypE. This family contains HypE (or HupE), a protein required for expression of catalytically active hydrogenase in many systems. It appears to be an accessory protein involved in maturation rather than a regulatory protein involved in expression. HypE shows considerable homology to the thiamine-monophosphate kinase ThiL (TIGR01379) and other enzymes.	0	26.1022	0.1	0.36
TIGR02320	PEP_mutase	phosphoenolpyruvate mutase. This family consists of examples of phosphoenolpyruvate phosphomutase, an enzyme that creates a C-P bond as the first step in the biosynthesis of natural products including antibiotics like bialaphos and phosphonothricin in Streptomyces species, phosphonate-modified molecules such as the polysaccharide B of Bacteroides fragilis, the phosphonolipids of Tetrahymena pyrof…	0	105.14	0.02	0.28
TIGR02407	ectoine_ectB	diaminobutyrate--2-oxoglutarate aminotransferase. Members of this family of class III pyridoxal-phosphate-dependent aminotransferases are diaminobutyrate--2-oxoglutarate aminotransferase (EC 2.6.1.76) that catalyze the first step in ectoine biosynthesis from L-aspartate beta-semialdehyde. This family is readily separated phylogenetically from enzymes with the same substrate and product but involv…	0	43.4707	0.04	0.33
TIGR02499	HrpE_YscL_not	type III secretion apparatus protein, HrpE/YscL family. This model is related to pfam06188, but is broader. pfam06188 describes HrpE-like proteins, components of bacterial type III secretion systems primarily in bacteria that infect plants. This model includes also the homologous proteins of animal pathogens, such as YscL of Yersinia pestis. This model excludes the related protein FliH of the bac…	0	70.6116	0.07	0.5
TIGR02544	III_secr_YscJ	type III secretion apparatus lipoprotein, YscJ/HrcJ family. All members of this protein family are predicted lipoproteins with a conserved Cys near the N-terminus for cleavage and modification, and are part of known or predicted type III secretion systems. Members are found in both plant and animal pathogens, including the obligately intracellular chlamydial species and (non-pathogenic) root nodu…	0	69.9142	0.06	0.49
TIGR02546	III_secr_ATP	type III secretion apparatus H+-transporting two-sector ATPase. [Protein fate, Protein and peptide secretion and trafficking, Cellular processes, Pathogenesis]	0	68.3954	0.07	0.49
TIGR02551	SpaO_YscQ	type III secretion system apparatus protein YscQ/HrcQ. Genes in this family are found in type III secretion operons. The gene (YscQ) in Yersinia is essential for YOPs secretion, while SpaO in Shigella is involved in the Surface Presentation of Antigens apparatus found on the virulence plasmid, and HrcQ is involved in the Harpin secretory system in organisms like Pseudomonas syringae. [Protein fat…	0	70.5015	0.07	0.5
TIGR02663	nifX	nitrogen fixation protein NifX. Members of this family are NifX proteins encoded within operons for nitrogen fixation in a number of bacteria. NifX, NafY, and the C-terminal region of NifB all belong to the pfam02579 and are involved in MoFe cofactor biosynthesis. NifX is a nitrogenase accessory protein with a role in expression of the MoFe cofactor. [Biosynthesis of cofactors, prosthetic groups,…	0	142.232	0.1	0.84
TIGR02934	nifT_nitrog	probable nitrogen fixation protein FixT. This largely uncharacterized protein family is assigned a role in nitrogen fixation by two criteria. First, its gene occurs, generally, among genes essential for expression of active nitrogenase. Second, its phylogenetic profile closely matches that of nitrogen-fixing bacteria. However, mutational studies in Klebsiella pneumoniae failed to demonstrate any …	0	155.334	0.1	0.94
TIGR02935	TIGR02935	probable nitrogen fixation protein. Members of this protein family, called DUF269 by pfam03270, are strictly limited to nitrogen-fixing species, although not universal among them. The gene typically is found next to the nifX gene (see TIGRFAMs model TIGR02663). [Central intermediary metabolism, Nitrogen fixation]	0	133.259	0.1	0.72
TIGR02936	fdxN_nitrog	ferredoxin III, nif-specific. Members of this family are homodimeric ferredoxins from nitrogen fixation regions of many nitrogen-fixing bacteria. As characterized in Rhodobacter capsulatus, these proteins are homodimeric, with two 4Fe-4S clusters bound per monomer. Although nif-specific, this protein family is not usiveral, as other nitrogenase systems may substitute flavodoxins, or different typ…	0	149.538	0.1	0.92
TIGR03295	frhA	coenzyme F420 hydrogenase, subunit alpha. This model represents that clade of F420-dependent hydrogenases (FRH) beta subunits found exclusively and universally in methanogenic archaea. This protein is a member of the Nickel-dependent hydrogenase superfamily represented by Pfam model, pfam00374.	0	21.7196	0.1	0.33
TIGR03560	F420_Rv1855c	probable F420-dependent oxidoreductase, Rv1855c family. Coenzyme F420 has a limited phylogenetic distribution, including methanogenic archaea, Mycobacterium tuberculosis and related species, Colwellia psychrerythraea 34H, Rhodopseudomonas palustris HaA2, and others. Partial phylogenetic profiling identifies protein subfamilies, within the larger family called luciferase-like monooxygenanases (pfa…	0	41.5117	0.05	0.49
TIGR04041	activase_YjjW	glycine radical enzyme activase, YjjW family. Members of this family are radical SAM enzymes, designated YjjW in E. coli, that are paired with and appear to activate a glycyl radical enzyme of unknown function, designated YjjI. This activase and its target are found in Clostridial species as well as E. coli and cousins. Members of this family may be misannotated as pyruvate formate lyase activati…	0	49.8688	0.03	0.54
TIGR04242	nodulat_NodC	chitooligosaccharide synthase NodC. Members of this family are NodC, an N-acetylglucosaminyltransferase involved in the production of nodulation factors through which rhizobia establish symbioses with leguminous plants.	0	241.228	0.06	0.9
TIGR04243	nodulat_NodB	chitooligosaccharide deacetylase NodB. Nodulation factors are lipooligosaccharide signalling molecules produced by rhizobia, the symbiotic nitrogen-fixing bacteria that form nodules in plants. These Nod factor sustems have the NodABC genes in common but differ subtly in what they produce, which affects host range. NodB is a chitooligosaccharide deacetylase.	0	278.272	0.1	0.93
TIGR04245	nodulat_NodA	N-acyltransferase NodA. Nodulation factors are lipo-chitooligosaccharides made by bacterial nitrogen-fixing bacteria as a signal to plant hosts. Nod factors differ slightly from system to system are serve as host range determinants. Because the N-acyl group varies from one NodA to another, the family treated as a subfamily, but all members of this family belong to NodABC systems.	0	351.371	0.01	0.93
TIGR02515	IV_pilus_PilQ	type IV pilus secretin (or competence protein) PilQ. A number of proteins homologous to PilQ are involved in type IV pilus formation, competence for transformation, type III secretion, and type II secretion (also called the main terminal branch of the general secretion pathway). Members of this family include PilQ itself, which is a component of the type IV pilus structure, from a number of speci…	5.53668e-13	47.7585	0.03	0.39
TIGR01193	bacteriocin_ABC	ABC-type bacteriocin transporter. This model describes ABC-type bacteriocin transporter. The amino terminal domain (pfam03412) processes the N-terminal leader peptide from the bacteriocin while C-terminal domains resemble ABC transporter membrane protein and ATP-binding cassette domain. In general, bacteriocins are agents which are responsible for killing or inhibiting the closely related species…	3.87568e-12	2.26082	0.11	0.26
TIGR04039	MXAN_0977_Heme2	di-heme enzyme, MXAN_0977 family. This model describes a subfamily of di-heme proteins related to the di-heme cytochrome c peroxidase and to MauG (methylamine utilization G), an enzyme that performs a tryptophan tryptophylquinone modification to the methylamine dehydrogenase light chain.	1.46747e-11	16.7656	0.27	0.52
TIGR01941	nqrF	NADH:ubiquinone oxidoreductase, Na(+)-translocating, F subunit. This model represents the NqrF subunit of the six-protein, Na(+)-pumping NADH-quinone reductase of a number of marine and pathogenic Gram-negative bacteria. This oxidoreductase complex functions primarily as a sodium ion pump. [Transport and binding proteins, Cations and iron carrying compounds]	1.79967e-11	79.0742	0.47	0.65
TIGR04508	queE_Cx14CxxC	7-carboxy-7-deazaguanine synthase, Cx14CxxC type. In the pathway of 7-cyano-7-deazaquanine (preQ0) biosynthesis, the radical SAM enzyme QueE is quite variable. This model describes a variant form in which the three-Cys motif that binds the signature 4Fe-4S cluster takes the form Cx14CxxC, as in Burkholderia multivorans ATCC 17616. The crystal structure is known.	2.63117e-11	50.2296	0.29	0.37
TIGR02364	dha_pts	dihydroxyacetone kinase, phosphotransfer subunit. In E. coli and many other bacteria, unlike the yeasts and a few bacteria such as Citrobacter freundii, the dihydroxyacetone kinase (also called glycerone kinase) transfers a phosphate from a phosphoprotein rather than from ATP and contains multiple subunits. This protein, which resembles proteins of PTS transport systems, is found with its gene ad…	4.59644e-11	91.4081	0.1	0.67
TIGR00858	bioF	8-amino-7-oxononanoate synthase. 7-keto-8-aminopelargonic acid synthetase is an alternate name. This model represents 8-amino-7-oxononanoate synthase, the BioF protein of biotin biosynthesis. This model is based on a careful phylogenetic analysis to separate members of this family from 2-amino-3-ketobutyrate and other related pyridoxal phosphate-dependent enzymes. In several species, including St…	7.97332e-11	103.097	0.68	0.74
TIGR02376	Cu_nitrite_red	nitrite reductase, copper-containing. This family consists of copper-type nitrite reductase. It reduces nitrite to nitric oxide, the first step in denitrification. [Central intermediary metabolism, Nitrogen metabolism]	3.67117e-10	6.96321	0.47	0.53
TIGR02818	adh_III_F_hyde	S-(hydroxymethyl)glutathione dehydrogenase/class III alcohol dehydrogenase. The members of this protein family show dual function. First, they remove formaldehyde, a toxic metabolite, by acting as S-(hydroxymethyl)glutathione dehydrogenase (1.1.1.284). S-(hydroxymethyl)glutathione can form spontaneously from formaldehyde and glutathione, and so this enzyme previously was designated glutathione-de…	4.86579e-10	41.2342	0.78	0.91
TIGR03604	TOMM_cyclo_SagD	thiazole/oxazole-forming peptide maturase, SagD family component. Members of this protein family include enzymes related to SagD, previously referred to as a scaffold or docking protein involved in the biosynthesis of streptolysin S in Streptococcus pyogenes from the protoxin polypeptide (product of the sagA gene). Newer evidence describes an enzymatic activity, an ATP-dependent cyclodehydration …	6.57418e-10	27.3802	0.17	0.3
TIGR00768	rimK_fam	alpha-L-glutamate ligase, RimK family. This family, related to bacterial glutathione synthetases, contains at least three different alpha-L-glutamate ligases. One is RimK, as in E. coli, which adds additional Glu residues to the native Glu-Glu C-terminus of ribosomal protein S6, but not to Lys-Glu mutants. Most species with a member of this subfamily lack an S6 homolog ending in Glu-Glu, however.…	8.67413e-10	13.2418	0.36	0.59
TIGR04458	CYP450_TxtE	4-nitrotryptophan synthase. Members of this family are cytochrome P450 enzymes that convert L-tryptophan into L-4-nitrotryptophan. In thaxtomin gene clusters, this enzyme (TxtE) uses nitric acid (NO) derived from arginine by the nitric oxide synthase TxtD, and O2, to perform the tryptophan nitration. L-4-nitrotryptophan is then used as a non-proteinogenic amino acid by non-ribosomal peptide synth…	8.78886e-10	36.8417	0.08	0.44
TIGR02516	type_III_yscC	type III secretion outer membrane pore, YscC/HrcC family. A number of proteins homologous to the type IV pilus secretin PilQ (TIGR02515) are involved in type IV pilus formation, competence for transformation, type III secretion, and type II secretion (also called the main terminal branch of the general secretion pathway). The clade described by this model contains the outer membrane pore proteins…	9.15298e-10	45.4134	0.04	0.36
TIGR04021	LLM_DMSO2_sfnG	dimethyl sulfone monooxygenase SfnG. This family of FMNH2-dependent members of the luciferase-like monooxygenase (LLM) family includes SfnG, a monooxygenase that converts dimethylsulphone (DMSO2) to methanesulphonate. This step can be followed immediately by methanesulfonate sulfonatase (an alkanesulfonate monooxygenase - see TIGR03565) for the FMNH2-dependent conversion an inorganic form. [Centr…	1.05521e-09	37.9568	0.37	0.53
TIGR01521	FruBisAldo_II_B	fructose-bisphosphate aldolase, class II, Calvin cycle subtype. Members of this family are class II examples of the enzyme fructose-bisphosphate aldolase, an enzyme both of glycolysis and (in the opposite direction) of the Calvin cycle of CO2 fixation. A deep split separates the tightly conserved yeast/E. coli/Mycobacterium subtype (all species lacking the Calvin cycle) represented by model TIGR0…	1.23553e-09	145.761	0.64	0.85
TIGR01970	DEAH_box_HrpB	ATP-dependent helicase HrpB. This model represents HrpB, one of two related but uncharacterized DEAH-box ATP-dependent helicases in many Proteobacteria, but also in a few species of other lineages. The member from Rhizobium meliloti has been designated HelO. HrpB is typically about 800 residues in length, while its paralog HrpA (TIGR01967), also uncharacterized, is about 1300 amino acids long. Re…	1.64903e-09	75.5456	0.9	0.94
TIGR03528	2_3_DAP_am_ly	diaminopropionate ammonia-lyase. Members of this protein family are the homodimeric, pyridoxal phosphate enzyme diaminopropionate ammonia-lyase, which adds water to remove two amino groups, leaving pyruvate.	1.67023e-09	18.5797	0.18	0.52
TIGR04517	rSAM_PoyD	radical SAM family RiPP maturation amino acid epimerase. This model describes PoyD and its homologs. These are divergent putative radical SAM enzymes, with the classical CxxxCxxC motif but with few members approaching the cutoff score of pfam04055. PoyD appears responsible for catalyzing a unidirectional L-to-D epimerization of 18 the 48 residues in the core peptide of the first characterized pol…	2.19248e-09	156.366	0	0.23
TIGR01813	flavo_cyto_c	flavocytochrome c. This model describes a family of redox proteins related to the succinate dehydrogenases and fumarate reductases of E. coli, mitochondria, and other well-characterized systems. A member of this family from Shewanella frigidimarina NCIMB400 is characterized as a water-soluble periplasmic protein with four heme groups, a non-covalently bound FAD, and essentially unidirectional fum…	2.31867e-09	111.113	0.54	0.7
TIGR04301	ODC_inducible	ornithine decarboxylase SpeF. Members of this family are known or trusted examples of ornithine decarboxylase, all encoded in the immediate vicinity of an ornithine-putrescine antiporter. Decarboxylation of ornithine to putrescine, followed by exchange of a putrescine for a new ornithine, is a proton-motive cycle that can be induced by low pH and protect a bacterium against transient exposure to …	2.49001e-09	24.5376	0.31	0.47
TIGR00190	thiC	phosphomethylpyrimidine synthase. The thiC ortholog is designated thiA in Bacillus subtilis. [Biosynthesis of cofactors, prosthetic groups, and carriers, Thiamine]	3.17237e-09	75.8729	0.71	0.86
TIGR04344	ovoA_Nterm	5-histidylcysteine sulfoxide synthase. Ovothiol A is N1-methyl-4-mercaptohistidine. In the absence of S-adenosylmethione, a methyl donor, the intermediate produced is 4-mercaptohistidine. In both Erwinia tasmaniensis and Trypanosoma cruzi, a protein occurs with 5-histidylcysteine sulfoxide synthase activity, but these two enzymes and most homologs share an additional C-terminal methyltransferase …	3.27961e-09	22.2892	0.22	0.36
TIGR01479	GMP_PMI	mannose-1-phosphate guanylyltransferase/mannose-6-phosphate isomerase. This enzyme is known to be bifunctional, as both mannose-6-phosphate isomerase (EC 5.3.1.8) (PMI) and mannose-1-phosphate guanylyltransferase (EC 2.7.7.22) in Pseudomonas aeruginosa, Xanthomonas campestris, and Gluconacetobacter xylinus. The literature on the enzyme from E. coli attributes mannose-6-phosphate isomerase activit…	5.10272e-09	60.3544	0.89	0.93
TIGR03697	NtcA_cyano	global nitrogen regulator NtcA, cyanobacterial. Members of this protein family, found in the cyanobacteria, are the global nitrogen regulator NtcA. This DNA-binding transcriptional regulator is required for expressing many different ammonia-repressible genes. The consensus NtcA-binding site is G T A N(8)T A C. [Regulatory functions, DNA interactions]	6.24248e-09	56.464	0.79	0.88
TIGR03450	mycothiol_INO1	inositol 1-phosphate synthase, Actinobacterial type. This enzyme, inositol 1-phosphate synthase as found in Actinobacteria, produces an essential precursor for several different products, including mycothiol, which is a glutathione analog, and phosphatidylinositol, which is a phospholipid.	7.34732e-09	23.1473	0.17	0.5
TIGR01683	thiS	thiamine biosynthesis protein ThiS. This model represents ThiS, a small, ubiquitin-like thiamine biosynthesis protein related to MoaD, a molybdenum cofactor biosynthesis protein. Both proteins are involved in sulfur transfer. ThiS has a conserved Gly-Gly C-terminus that is modified, in reactions requiring ThiI, ThiF, IscS, and a sulfur atom from Cys, into the thiocarboxylate that provides the sul…	8.02819e-09	72.4888	0.88	0.84
TIGR01701	Fdhalpha-like	oxidoreductase alpha (molybdopterin) subunit. This model represents a well-defined clade of oxidoreductase alpha subunits most closely related to a group of formate dehydrogenases including the E. coli FdhH protein (TIGR01591). These alpha subunits contain a molybdopterin cofactor and generally associate with two other subunits which contain iron-sulfur clusters and cytochromes. The particular su…	8.3549e-09	18.5867	0.65	0.56
TIGR03344	VI_effect_Hcp1	type VI secretion system effector, Hcp1 family. This family includes Hcp1 (hemolysin coregulated protein 1), an exported, homohexameric ring-forming virulence protein from Pseudomonas aeruginosa. Hcp1 lacks a conventional signal sequence and is instead exported by means of the type VI secretion system, encoded by a pathogenicity cluster of a class previously designated IAHP (IcmF-associated homol…	9.27768e-09	33.6081	0.12	0.56
TIGR01984	UbiH	2-polyprenyl-6-methoxyphenol 4-hydroxylase. This model represents the FAD-dependent monoxygenase responsible for the second hydroxylation step in the aerobic ubiquinone bioynthetic pathway. The scope of this model is limited to the proteobacteria. This family is closely related to the UbiF hydroxylase which catalyzes the final hydroxylation step. The enzyme has also been named VisB due to a mutan…	1.07791e-08	113.516	0.16	0.36
TIGR04290	meth_Rta_06860	methyltransferase, Rta_06860 family. Members of this family are methyltransferases that mark a widely distributed large conserved gene neighborhood of unknown function. It appears most common in soil and rhizosphere bacteria.	1.48967e-08	122.504	0.17	0.63
TIGR00655	PurU	formyltetrahydrofolate deformylase. This model describes formyltetrahydrofolate deformylases. The enzyme is a homohexamer. Sequences from a related enzyme formyl tetrahydrofolate-specific enzyme, phosphoribosylglycinamide formyltransferase, serve as an outgroup for phylogenetic analysis. Putative members of this family, scoring below the trusted cutoff, include a sequence from Rhodobacter capsula…	1.79593e-08	61.8793	0.71	0.83
TIGR02458	CbtA	cobalt transporter subunit CbtA (proposed). This model represents a family of proteins which have been proposed to act as cobalt transporters acting in concert with vitamin B12 biosynthesis systems. Evidence for this assignment includes 1) prediction of five trans-membrane segments, 2) positional gene linkage with known B12 biosynthesis genes, 3) upstream proximity of B12 transcriptional regulato…	2.55136e-08	20.6165	0.63	0.49
TIGR03266	methan_mark_1	putative methanogenesis marker protein 1. Members of this protein family represent a distinct clade among the larger set of proteins that belong to families TIGR00702 and pfam02624. Proteins from this clade are found in genome sequence if and only if the species sequenced is one of the methanogens. All methanogens belong to the archaea; some but not all of those sequenced are hyperthermophiles. T…	2.60872e-08	4.39894	0.25	0.57
TIGR01694	MTAP	5'-deoxy-5'-methylthioadenosine phosphorylase. This model represents the methylthioadenosine phosphorylase found in metazoa, cyanobacteria and a limited number of archaea such as Sulfolobus, Aeropyrum, Pyrobaculum, Pyrococcus, and Thermoplasma. This enzyme is responsible for the first step in the methionine salvage pathway after the transfer of the amino acid moiety from S-adenosylmethionine. The…	3.62378e-08	50.5915	0.3	0.42
TIGR01783	TonB-siderophor	TonB-dependent siderophore receptor. This subfamily model encompasses a wide variety of TonB-dependent outer membrane siderophore receptors. It has no overlap with TonB receptors known to transport other substances, but is likely incomplete due to lack of characterizations. It is likely that genuine siderophore receptors will be identified which score below the noise cutoff to this model at which…	3.73352e-08	62.274	0.71	0.88
TIGR02439	catechol_proteo	catechol 1,2-dioxygenase, proteobacterial. Members of this family known so far are catechol 1,2-dioxygenases of the Proteobacteria. They are distinct from catechol 1,2-dioxygenases and chlorocatechol 1,2-dioxygenases of the Actinobacteria, which are quite similar to each other and resolved by separate models. This enzyme catalyzes intradiol cleavage in which catechol + O2 becomes cis,cis-muconate…	4.18992e-08	10.407	0.27	0.41
TIGR03357	VI_zyme	type VI secretion system lysozyme-like protein. The description for Pfam family pfam04965 cites acidic lysozyme activity for some phage-encoded members. This family represents a different subgroup of the proteins from pfam04965, where all members are associated with bacterial type VI secretion system genomic contexts.	5.06531e-08	62.1849	0.17	0.58
TIGR03363	VI_chp_8	type VI secretion-associated protein, ImpA family. This protein family is one of two related families in type VI secretion systems that contain an ImpA-related N-terminal domain (pfam06812).	6.21006e-08	50.4056	0.18	0.59
TIGR03619	F420_Rv2161c	probable F420-dependent oxidoreductase, Rv2161c family. Coenzyme F420 has a limited phylogenetic distribution, including methanogenic archaea, Mycobacterium tuberculosis and related species, Colwellia psychrerythraea 34H, Rhodopseudomonas palustris HaA2, and others. Partial phylogenetic profiling identifies protein subfamilies, within the larger family called luciferase-like monooxygenanases (pfa…	8.57437e-08	141.865	0.19	0.6
TIGR03440	egtB_TIGR03440	ergothioneine biosynthesis protein EgtB. Members of this family include EgtB, and enzyme of the ergothioneine biosynthesis, as found in numerous Actinobacteria. Characterized homologs to this family include a formylglycine-generating enzyme that serves as a maturase for an aerobic sulfatase (cf. the radical SAM enzymes that serve as anaerobic sulfatase maturases). [Biosynthesis of cofactors, pros…	9.00334e-08	57.9909	0.62	0.63
TIGR02375	pseudoazurin	pseudoazurin. Pseudoazurin, also called cupredoxin, is a small, blue periplasmic protein with a single bound copper atom. Pseudoazurin is related plastocyanins. Several examples of pseudoazurin are encoded by a neighboring gene for, or have been shown to transfer electrons to, copper-containing nitrite reductases (TIGR02376) of the same species. [Energy metabolism, Electron transport]	1.31035e-07	1.16808	0.6	0.52
TIGR01230	agmatinase	agmatinase. Members of this family include known and predicted examples of agmatinase (agmatine ureohydrolase). The seed includes members of archaea, for which no definitive agmatinase sequence has yet been made available. However, archaeal sequences are phylogenetically close to the experimentally verified B. subtilis sequence. One species of Halobacterium has been demonstrated in vitro to produ…	1.32157e-07	32.17	0.7	0.86
TIGR00656	asp_kin_monofn	aspartate kinase, monofunctional class. This model describes a subclass of aspartate kinases. These are mostly Lys-sensitive and not fused to homoserine dehydrogenase, unlike some Thr-sensitive and Met-sensitive forms. Homoserine dehydrogenase is part of Thr and Met but not Lys biosynthetic pathways. Aspartate kinase catalyzes a first step in the biosynthesis from Asp of Lys (and its precursor di…	1.3288e-07	25.9776	0.01	0.14
TIGR03358	VI_chp_5	type VI secretion protein, VC_A0107 family. Work by Mougous, et al. (2006), describes IAHP-related loci as a type VI secretion system (). This protein family is associated with type VI secretion loci, although not treated explicitly by Mougous, et al. [Protein fate, Protein and peptide secretion and trafficking, Cellular processes, Pathogenesis]	1.46024e-07	52.4513	0.18	0.58
TIGR01403	fliQ_rel_III	type III secretion protein, HrpO family. This model represents one of several families of proteins related to bacterial flagellar biosynthesis proteins and involved in bacterial type III protein secretion systems. This family is homologous to, but distinguished from, flagellar biosynthetic protein FliQ. This model may not identify all type III secretion system FliQ homologs. [Protein fate, Protei…	1.85105e-07	36.3113	0.03	0.25
TIGR04029	CMD_Avi_7170	CMD domain protein, Avi_7170 family. Sequences in this family occur as the N-terminal domain of a fusion protein with a C-terminal peroxidase-like protein, or as discrete protein encoded next to a peroxidase-like protein. The two partners regularly are encoded near to, and in the same genomes as, a putative FMN-dependent luciferase-like monooxygenase (LLM) (TIGR04027), and an ABC transporter in w…	1.92711e-07	17.875	0.22	0.57
TIGR00238	TIGR00238	KamA family protein. This model represents essentially the whole of E. coli YjeK and of some of its apparent orthologs. YodO in Bacillus subtilis, a family member which is longer protein by an additional 100 residues, is characterized as a lysine 2,3-aminomutase with iron, sulphide and pyridoxal 5'-phosphate groups. The homolog MJ0634 from M. jannaschii is preceded by nearly 200 C-terminal residu…	1.96926e-07	43.6152	0.01	0.14
TIGR03347	VI_chp_1	type VI secretion protein, VC_A0111 family. Work by Mougous, et al. (2006), describes IAHP-related loci as a type VI secretion system (). This protein family is associated with type VI secretion loci, although not treated explicitly by Mougous, et al. [Protein fate, Protein and peptide secretion and trafficking, Cellular processes, Pathogenesis]	1.9947e-07	48.7065	0.18	0.58
TIGR03353	VI_chp_4	type VI secretion protein, VC_A0114 family. Work by Mougous, et al. (2006), describes IAHP-related loci as a type VI secretion system (). This protein family is associated with type VI secretion loci, although not treated explicitly by Mougous, et al. [Protein fate, Protein and peptide secretion and trafficking, Cellular processes, Pathogenesis]	2.11666e-07	47.8379	0.18	0.57
TIGR03359	VI_chp_6	type VI secretion protein, VC_A0110 family. This protein family is associated with type VI secretion in a number of pathogenic bacteria. Mutation is associated with impaired virulence, such as impaired infection of plants by Rhizobium leguminosarum.	2.14559e-07	52.9254	0.18	0.57
TIGR03791	TTQ_mauG	tryptophan tryptophylquinone biosynthesis enzyme MauG. Members of this protein family are the tryptophan tryptophylquinone biosynthesis (TTQ) enzyme MauG, as found in Methylobacterium extorquens and related species. This protein is required to complete the maturation of the TTQ cofactor in the methylamine dehydrogenase light (beta) chain.	2.5339e-07	65.0578	0.24	0.63
TIGR02825	B4_12hDH	leukotriene B4 12-hydroxydehydrogenase/15-oxo-prostaglandin 13-reductase. Leukotriene B4 12-hydroxydehydrogenase is an NADP-dependent enzyme of arachidonic acid metabolism, responsible for converting leukotriene B4 to the much less active metabolite 12-oxo-leukotriene B4. The BRENDA database lists leukotriene B4 12-hydroxydehydrogenase as one of the synonyms of 2-alkenal reductase (EC 1.3.1.74), …	2.84815e-07	42.1904	0.43	0.46
TIGR02993	ectoine_eutD	ectoine utilization protein EutD. Members of this family are putative peptidases or hydrolases similar to Xaa-Pro aminopeptidase (pfam00557). They belong to ectoine utilization operons, as found in Sinorhizobium meliloti 1021 (where it is known to be induced by ectoine), Mesorhizobium loti, Silicibacter pomeroyi, Agrobacterium tumefaciens, and Pseudomonas putida. The exact function is unknown.	2.95539e-07	48.9841	0.64	0.84
TIGR00891	2A0112	putative sialic acid transporter. [Transport and binding proteins, Carbohydrates, organic alcohols, and acids]	3.14493e-07	27.1761	0.1	0.45
TIGR02737	caa3_CtaG	cytochrome c oxidase assembly factor CtaG. Members of this family are the CtaG protein required for assembly of active cytochrome c oxidase of the caa3 type, as in Bacillus subtilis.	3.18234e-07	126.084	0.05	0.37
TIGR02500	type_III_yscD	type III secretion apparatus protein, YscD/HrpQ family. This family represents a conserved protein of bacterial type III secretion systems. Gene symbols are variable from species to species. Members are designated YscD in Yersinia, HrpQ in Pseudomonas syringae, and EscD in enteropathogenic Escherichia coli. In the Chlamydiae, this model describes the C-terminal 400 residues of a longer protein. […	3.88815e-07	22.919	0.04	0.28
TIGR03122	one_C_dehyd_C	formylmethanofuran dehydrogenase subunit C. Members of this largely archaeal protein family are subunit C of the formylmethanofuran dehydrogenase. Nomenclature in some bacteria may reflect inclusion of the formyltransferase described by TIGR03119 as part of the complex, and therefore call this protein formyltransferase/hydrolase complex Fhc subunit C. Note that this model does not distinguish tun…	3.88815e-07	44.7603	0.55	0.87
TIGR03355	VI_chp_2	type VI secretion protein, EvpB/VC_A0108 family. Work by Mougous, et al. (2006), describes IAHP-related loci as a type VI secretion system (). This protein family is associated with type VI secretion loci, although not treated explicitly by Mougous, et al. [Protein fate, Protein and peptide secretion and trafficking, Cellular processes, Pathogenesis]	4.61141e-07	52.4168	0.18	0.58
TIGR01074	rep	ATP-dependent DNA helicase Rep. Designed to identify rep members of the uvrD/rep subfamily. [DNA metabolism, DNA replication, recombination, and repair]	4.98551e-07	104.089	0.09	0.24
TIGR00353	nrfE	c-type cytochrome biogenesis protein CcmF. The product of this gene is required for the biogenesis of C-type cytochromes. This gene is thought to have eleven transmembrane helices. Disruption of this gene in Paracoccus denitrificans, encoding a putative transporter, results in formation of an unstable apocytochrome c and deficiency in siderophore production. [Energy metabolism, Electron transport]	5.83097e-07	33.325	0.4	0.39
TIGR00509	bisC_fam	molybdopterin guanine dinucleotide-containing S/N-oxide reductases. This enzyme family shares sequence similarity and a requirement for a molydenum cofactor as the only prosthetic group. The form of the cofactor is a single molybdenum atom coordinated by two molybdopterin guanine dinucleotide molecules. Members of the family include biotin sulfoxide reductase, dimethylsulfoxide reductase, and tri…	7.07797e-07	84.7978	0.21	0.44
TIGR02745	ccoG_rdxA_fixG	cytochrome c oxidase accessory protein FixG. Member of this ferredoxin-like protein family are found exclusively in species with an operon encoding the cbb3 type of cytochrome c oxidase (cco-cbb3), and near the cco-cbb3 operon in about half the cases. The cco-cbb3 is found in a variety of proteobacteria and almost nowhere else, and is associated with oxygen use under microaerobic conditions. Some…	8.25015e-07	171.567	0.58	0.96
TIGR03349	IV_VI_DotU	type IV / VI secretion system protein, DotU family. At least two families of proteins, often encoded by adjacent genes, show sequence similarity due to homology between type IV secretion systems and type VI secretion systems. One is the IcmF family (TIGR03348). The other is the family described by this model. Members include DotU from the Legionella pneumophila type IV secretion system. Many of t…	1.18989e-06	42.1901	0.19	0.58
TIGR02081	metW	methionine biosynthesis protein MetW. This protein is found alongside MetX, of the enzyme that acylates homoserine as a first step toward methionine biosynthesis, in many species. It appears to act in methionine biosynthesis but is not fully characterized. [Amino acid biosynthesis, Aspartate family]	1.26745e-06	47.2111	0.44	0.61
TIGR04543	ketoArg_3Met	2-ketoarginine methyltransferase. This SAM-dependent C-methyltransferase performs the middle step of a three step conversion from arginine to beta-methylarginine. It performs a C-methylation at position 3 of 5-guanidino-2-oxopentanoic acid (keto-arginine). An aminotransferase converts arginine to 5-guanidino-2-oxopentanoic acid, and later converts 5-guanidino-3-methyl-2-oxopentanoic acid to beta-…	1.59192e-06	58.7135	0.07	0.29
TIGR03108	eps_aminotran_1	exosortase A system-associated amidotransferase 1. The predicted protein-sorting transpeptidase that we call exosortase (see TIGR02602) has distinct subclasses that associated with different types of exopolysaccharide production loci. This model represents a distinct clade among a set of amidotransferases largely annotated (not necessarily accurately) as glutatime-hydrolyzing asparagine synthases…	2.25707e-06	37.7537	0.14	0.38
TIGR04022	sulfur_SfnB	sulfur acquisition oxidoreductase, SfnB family. Members of this protein family belong to the greater family of acyl-CoA dehydrogenases. This family includes the sulfate starvation induced protein SfnB of Pseudomonas putida strain DS1, which is both encoded nearby to and phylogenetically closely correlated with the dimethyl sulphone monooxygenase SfnG. This family shows considerable sequence simil…	2.28575e-06	84.6349	0.56	0.94
TIGR02312	HpaH	2-oxo-hepta-3-ene-1,7-dioic acid hydratase. This model represents the enzyme which hydrates the double bond of 2-oxo-hepta-3-ene-1,7-dioic acid to form 4-hydroxy-2-oxo-heptane-1,7-dioic acid in the catabolism of 4-hydroxyphenylacetic acid. The gene for this enzyme is generally found adjacent to other genes of this pathway in an apparent operon.	2.287e-06	77.5425	0.38	0.69
TIGR03401	cyanamide_fam	HD domain protein, cyanamide hydratase family. Members of this protein family are known, so far, in the Ascomycota, a branch of the Fungi, and contain an HD domain (pfam01966), found typically in various metal-dependent phosphohydrolases. The only characterized member of this family, from the soil fungus Myrothecium verrucaria, is cyanamide hydratase (EC 4.2.1.69), a zinc-containing homohexamer t…	2.72594e-06	75.8084	0.11	0.34
TIGR00773	NhaA	Na+/H+ antiporter NhaA. These proteins are members of the NhaA Na+:H+ Antiporter (NhaA) Family (TC. 2.A.33). The Escherichia coli NhaA protein probably functions in the regulation of the internal pH when the external pH is alkaline. It also uses the H+ gradient to expel Na+ from the cell. Its activity is highly pH dependent. Only the E. coli protein is functionally and structurally well character…	2.77832e-06	20.0794	0.58	0.49
TIGR04028	SBP_KPN_01854	ABC transporter substrate binding protein, KPN_01854 family. Members of this protein family are ABC transporter substrate-binding proteins related to KPN_01854 from Klebsiella pneumoniae, and occur in both Gram-positive and Gram-negative species. This transport protein family is closely associated with a putative FMN-dependent luciferase-like monooxygenase of unknown function (TIGR04027), as well…	2.95788e-06	41.9627	0.44	0.59
TIGR03838	queuosine_YadB	glutamyl-queuosine tRNA(Asp) synthetase. This protein resembles a shortened glutamyl-tRNA ligase, but its purpose is to modify tRNA(Asp) at a queuosine position in the anticodon rather than to charge a tRNA with its cognate amino acid. [Protein synthesis, tRNA and rRNA base modification]	3.05016e-06	63.588	0.91	0.97
TIGR04439	histamin_N_OH	putative histamine N-monooxygenase. Members of this family are involved in synthesizing N-hydroxyhistamine as a precursor to acinetobactin, a siderophore found in Acinetobacter baumannii. Assuming histidine is first decarboxylated to histamine, then hydroxylated, members of this family are histamine N-monooxygenase. The putative histidine decarboxylase is found in the same biosynthetic cluster.	3.23472e-06	78.6726	0.14	0.65
TIGR01678	FAD_lactone_ox	sugar 1,4-lactone oxidases. This model represents a family of at least two different sugar 1,4 lactone oxidases, both involved in synthesizing ascorbic acid or a derivative. These include L-gulonolactone oxidase (EC 1.1.3.8) from rat and D-arabinono-1,4-lactone oxidase (EC 1.1.3.37) from Saccharomyces cerevisiae. Members are proposed to have the cofactor FAD covalently bound at a site specified b…	3.29208e-06	87.641	0.46	0.75
TIGR02459	CbtB	cobalt transporter subunit CbtB (proposed). This model represents a family of proteins which have been proposed to act as cobalt transporters acting in concert with vitamin B12 biosynthesis systems. Evidence for this assignment includes 1) prediction of a single trans-membrane segment and a C-terminal histidine-rich motif likely to be a metal-binding site, 2) positional gene linkage with known B1…	3.61381e-06	17.6791	0.6	0.48
TIGR00724	urea_amlyse_rel	biotin-dependent carboxylase uncharacterized domain. Urea amidolyase of Saccharomyces cerevisiae is a 1835 amino acid protein with an amidase domain, a biotin/lipoyl cofactor attachment domain, a carbamoyl-phosphate synthase L chain-like domain, and uncharacterized regions. It has both urea carboxylase and allophanate hydrolase activities. This model models a domain that represents uncharacterize…	3.63376e-06	62.7826	0.6	0.77
TIGR00097	HMP-P_kinase	hydroxymethylpyrimidine kinase/phosphomethylpyrimidine kinase. This model represents a bifunctional enzyme, phosphomethylpyrimidine kinase (EC 2.7.4.7)/Hydroxymethylpyrimidine kinase (EC 2.7.1.49), the ThiD/J protein of thiamine biosynthesis. The protein is commonly observed within operons containing other thiamine biosynthesis genes. Numerous examples are fusion proteins with other thiamine-bios…	4.18992e-06	71.571	0.94	0.89
TIGR00723	ttdB_fumA_fumB	hydro-lyases, Fe-S type, tartrate/fumarate subfamily, beta region. A number of Fe-S cluster-containing hydro-lyases share a conserved motif, including argininosuccinate lyase, adenylosuccinate lyase, aspartase, class I fumarate hydratase (fumarase), and tartrate dehydratase (see PROSITE:PDOC00147). This model represents a subset of closely related proteins or modules, including the E. coli tartra…	4.62886e-06	55.2886	0.52	0.7
TIGR00975	3a0107s03	phosphate ABC transporter, phosphate-binding protein. This family represents one type of (periplasmic, in Gram-negative bacteria) phosphate-binding protein found in phosphate ABC (ATP-binding cassette) transporters. This protein is accompanied, generally in the same operon, by an ATP binding protein and (usually) two permease proteins. [Transport and binding proteins, Anions]	4.81591e-06	55.5707	0.38	0.53
TIGR02323	CP_lyasePhnK	phosphonate C-P lyase system protein PhnK. Members of this family are the PhnK protein of C-P lyase systems for utilization of phosphonates. These systems resemble phosphonatase-based systems in having a three component ABC transporter, where TIGR01097 is the permease, TIGR01098 is the phosphonates binding protein, and TIGR02315 is the ATP-binding cassette (ABC) protein. They differ, however, in …	5.10771e-06	68.3667	0.6	0.92
TIGR03345	VI_ClpV1	type VI secretion ATPase, ClpV1 family. Members of this protein family are homologs of ClpB, an ATPase associated with chaperone-related functions. These ClpB homologs, designated ClpV1, are a key component of the bacterial pathogenicity-associated type VI secretion system. [Protein fate, Protein and peptide secretion and trafficking, Cellular processes, Pathogenesis]	5.25985e-06	36.82	0.18	0.51
TIGR02321	Pphn_pyruv_hyd	phosphonopyruvate hydrolase. This family consists of phosphonopyruvate hydrolase, an enzyme closely related to phosphoenolpyruvate phosphomutase. It cleaves the direct C-P bond of phosphonopyruvate. The characterized example is from Variovorax sp. Pal2.	5.49927e-06	142.289	0.01	0.12
TIGR02938	nifL_nitrog	nitrogen fixation negative regulator NifL. NifL is a modulator of the nitrogen fixation positive regulator protein NifA, and is therefore a negative regulator. It binds NifA. NifA and NifL are encoded by adjacent genes. [Central intermediary metabolism, Nitrogen fixation, Regulatory functions, Protein interactions]	5.71625e-06	39.8198	0.79	0.89
TIGR03196	pucD	xanthine dehydrogenase D subunit. This gene has been characterized in B. subtilis as the molybdopterin binding-subunit of xanthine dehydrogenase (pucD), acting in conjunction with pucC, the FAD-binding subunit and pucE, the FeS-binding subunit. The more common XDH complex (GenProp0640) includes the xdhB gene which is related to pucD. It appears that most of the relatives of pucD outside of this n…	6.41956e-06	106.674	0.19	0.53
TIGR03228	anthran_1_2_A	anthranilate 1,2-dioxygenase, large subunit. Anthranilate (2-aminobenzoate) is an intermediate of tryptophan (Trp) biosynthesis and degradation. Members of this family are the large subunit of anthranilate 1,2-dioxygenase, which acts in Trp degradation by converting anthranilate to catechol. Closely related paralogs typically are the benzoate 1,2-dioxygenase large subunit, among the larger set of…	6.48939e-06	14.6957	0.57	0.74
TIGR00013	taut	4-oxalocrotonate tautomerase family enzyme. 4-oxalocrotonate tautomerase is a homohexamer in which each monomer is very small, at about 62 amino acids. Pro-1 of the mature protein serves as a general base. The enzyme functions in meta-cleavage pathways of aromatic hydrocarbon catabolism. Because several Arg residues located near the active site in the crystal structure of Pseudomonas putida are n…	6.72133e-06	47.8487	0.33	0.73
TIGR04283	glyco_like_mftF	transferase 2, rSAM/selenodomain-associated. This enzyme may transfer a nucleotide, or it sugar moiety, as part of a biosynthetic pathway. Other proposed members of the pathway include another transferase (TIGR04282), a phosphoesterase, and a radical SAM enzyme (TIGR04167) whose C-terminal domain (pfam12345) frequently contains a selenocysteine. [Unknown function, Enzymes of unknown specificity]	7.27001e-06	77.8155	0.82	0.86
TIGR01377	soxA_mon	sarcosine oxidase, monomeric form. Sarcosine oxidase catalyzes the oxidative demethylation of sarcosine to glycine. The reaction converts tetrahydrofolate to 5,10-methylene-tetrahydrofolate. The enzyme is known in monomeric and heterotetrameric (alpha,beta,gamma,delta) forms [Energy metabolism, Amino acids and amines]	7.32987e-06	61.1104	0.6	0.81
TIGR01965	VCBS_repeat	VCBS repeat. This domain of about 100 residues is found multiple (up to 35) copies in long proteins from several species of Vibrio, Colwellia, Bradyrhizobium, and Shewanella (hence the name VCBS) and in smaller copy numbers in proteins from several other bacteria. The large protein size and repeat copy numbers, species distribution, and suggested activities of several member proteins suggests a r…	7.51941e-06	90.4903	0.18	0.69
TIGR02960	SigX5	RNA polymerase sigma-70 factor, TIGR02960 family. This group of sigma factors are members of the sigma-70 family (TIGR02937). They and appear by homology, tree building, bidirectional best hits and one-to-a-genome distribution, to represent a conserved family.	7.66406e-06	99.7707	0.08	0.42
TIGR00839	aspA	aspartate ammonia-lyase. This enzyme, aspartate ammonia-lyase, shows local homology to a number of other lyases, as modeled by pfam00206. Fumarate hydratase scores as high as 570 bits against this model. [Energy metabolism, Amino acids and amines]	7.72641e-06	52.6142	0.4	0.54
TIGR03348	VI_IcmF	type VI secretion protein IcmF. Members of this protein family are IcmF homologs and tend to be associated with type VI secretion systems. [Cellular processes, Pathogenesis]	7.8985e-06	51.4003	0.19	0.58
TIGR03851	chitin_NgcE	carbohydrate ABC transporter, N-acetylglucosamine/diacetylchitobiose-binding protein. Members of this protein family are the substrate-binding protein, a lipid-anchored protein of Gram-positive bacteria in all examples found so far, that include NgcE of the chitin-degrader, Streptomyces olivaceoviridis, and close homologs from other species likely to share the same function. NgcE binds both N-ace…	8.59432e-06	25.1211	0.65	0.87
TIGR02660	nifV_homocitr	homocitrate synthase NifV. This family consists of the NifV clade of homocitrate synthases, most of which are found in operons for nitrogen fixation. Members are closely homologous to enzymes that include 2-isopropylmalate synthase, (R)-citramalate synthase, and homocitrate synthases associated with other processes. The homocitrate made by this enzyme becomes a part of the iron-molybdenum cofacto…	1.11257e-05	44.1949	0.21	0.37
TIGR03310	matur_MocA_YgfJ	molybdenum cofactor cytidylyltransferase. Members of this protein include MocA, which transfers cytosine from CTP to molybdopterin during molybdopterin cytosine dinucleotide (MCD) cofactor biosynthesis. It is distantly related to MobA, the GTP:molybdopterin guanylyltransferase. The MocA family is particularly closely related in phylogenetic distribution to other markers of selenium-dependent moly…	1.11831e-05	112.038	0.63	0.87
TIGR02965	xanthine_xdhB	xanthine dehydrogenase, molybdopterin binding subunit. Members of the protein family are the molybdopterin-containing large subunit (or, in, eukaryotes, the molybdopterin-binding domain) of xanthine dehydrogenase, and enzyme that reduces the purine pool by catabolizing xanthine to urate. This model is based primarily on bacterial sequences; it does not manage to include all eukaryotic xanthine de…	1.19986e-05	77.3427	0.72	0.93
TIGR01504	glyox_carbo_lig	glyoxylate carboligase. Glyoxylate carboligase, also called tartronate-semialdehyde synthase, releases CO2 while synthesizing a single molecule of tartronate semialdehyde from two molecules of glyoxylate. It is a thiamine pyrophosphate-dependent enzyme, closely related in sequence to the large subunit of acetolactate synthase. In the D-glycerate pathway, part of allantoin degradation in the Enter…	1.22555e-05	57.8471	0.22	0.58
TIGR01755	flav_wrbA	NAD(P)H:quinone oxidoreductase, type IV. This model represents a protein, WrbA, related to and slightly larger than flavodoxin. It was just shown, in E. coli and Archaeoglobus fulgidus (and previously for some eukaryotic homologs) to act as fourth type of NAD(P)H:quinone oxidoreductase. In E. coli, this protein was earlier reported to be produced during stationary phase, bind to the trp repressor…	1.27094e-05	45.6175	0.78	0.65
TIGR01836	PHA_synth_III_C	poly(R)-hydroxyalkanoic acid synthase, class III, PhaC subunit. This model represents the PhaC subunit of a heterodimeric form of polyhydroxyalkanoic acid (PHA) synthase. Excepting the PhaC of Bacillus megaterium (which needs PhaR), all members require PhaE (TIGR01834) for activity and are designated class III. This enzyme builds ester polymers for carbon and energy storage that accumulate in inc…	1.31309e-05	47.5094	0.2	0.43
TIGR03229	benzo_1_2_benA	benzoate 1,2-dioxygenase, large subunit. Benzoate 1,2-dioxygenase (EC 1.14.12.10) belongs to the larger family of aromatic ring-hydroxylating dioxygenases. Members of this family all act on benzoate, but may have additional activities on various benozate analogs. This model describes the large subunit. Between the trusted and noise cutoffs are similar enzymes, likely to act on benzoate but perhap…	1.75104e-05	78.2079	0.3	0.72
TIGR00467	lysS_arch	lysyl-tRNA synthetase, archaeal and spirochete. This model represents the lysyl-tRNA synthetases that are class I amino-acyl tRNA synthetases. It includes archaeal and spirochete examples of the enzyme. All other known examples are class IIc amino-acyl tRNA synthetases and seem to form a separate orthologous set. [Protein synthesis, tRNA aminoacylation]	1.75952e-05	17.4818	0.75	0.49
TIGR04364	methyltran_FxLD	methyltransferase, FxLD system. Members of this family resemble occur regularly in the vicinity of lantibiotic biosynthesis enzymes and their probable target, the FxLD family of putative ribosomal natural product precursor (TIGR04363). Members resemble protein-L-isoaspartate O-methyltransferase (TIGR00080) and a predicted methyltranserase, TIGR04188, of another putative peptide modification syste…	1.76899e-05	81.7754	0.11	0.47
TIGR01373	soxB	sarcosine oxidase, beta subunit family, heterotetrameric form. This model describes the beta subunit of a family of known and putative heterotetrameric sarcosine oxidases. Five operons of such oxidases are found in Mesorhizobium loti and three in Agrobacterium tumefaciens, a high enough copy number to suggest that not all members are share the same function. The model is designated as subfamily r…	1.85429e-05	34.5176	0.68	0.86
TIGR00645	HI0507	TIGR00645 family protein. This conserved hypothetical protein with four predicted transmembrane regions is found in E. coli, Haemophilus influenzae, and Helicobacter pylori, among completed genomes. A similar protein from Aquifex aeolicus appears to share a central region of homology and a similar overall arrangement of hydrophobic stretches, and forms a bidirectional best hit with several member…	2.07326e-05	25.5457	0.54	0.65
TIGR03373	VI_minor_4	type VI secretion-associated protein, BMA_A0400 family. Members of this protein family are found exclusively, although not universally, in bacterial species that possess a type VI secretion system. Genes are found in type VI secretion-associated gene clusters. The specific function is unknown. This model represents the rather well-conserved amino-terminal domain of a protein family in which carbo…	2.184e-05	25.7162	0.18	0.51
TIGR02875	spore_0_A	sporulation transcription factor Spo0A. Spo0A, the stage 0 sporulation protein A, is a transcription factor critical for the initiation of sporulation. It contains a response regulator receiver domain (pfam00072). In Bacillus subtilis, it works together with response regulator Spo0F and the phosphotransferase Spo0B, both of which are missing from at least some sporulating species and thus not par…	2.39923e-05	74.4872	0.84	0.91
TIGR03848	MSMEG_4193	probable phosphomutase, MSMEG_4193 family. A three-gene system broadly conserved among the Actinobacteria includes MSMEG_4193 and homologs, a subgroup among the larger phosphoglycerate mutase family protein (pfam00300). Another member of the trio is a probable kinase, related to phosphatidylinositol kinases; that context supports the hypothesis that this protein acts as a phosphomutase.	2.51146e-05	21.3798	0.15	0.51
TIGR03292	PhnH_redo	phosphonate C-P lyase system protein PhnH. PhnH is a component of the C-P lyase system (GenProp0232) for the catabolism of phosphonate compounds. The specific function of this component is unknown. This model is based on pfam05845.2, and has been broadened to include sequences missed by that model which are clearly true positive hits based on genome context.	2.51894e-05	74.5914	0.6	0.94
TIGR03293	PhnG_redo	phosphonate C-P lyase system protein PhnG. PhnH is a component of the C-P lyase system (GenProp0232) for the catabolism of phosphonate compounds. The specific function of this component is unknown. This model is based on pfam06754.2, and has been broadened to include sequences missed by that model which are clearly true positive hits based on genome context.	2.51894e-05	74.5914	0.6	0.94
TIGR03977	rSAM_pair_HxsC	His-Xaa-Ser system radical SAM maturase HxsC. This model describes the downstream member, HxsC, of a pair of uncharacterized radical SAM proteins, regularly found in the context of a small protein with four or more repeats of the tripeptide His-Xaa-Ser (HXS). This enzyme appears to be part of a peptide modification system.	2.55386e-05	52.5738	0.04	0.2
TIGR02720	pyruv_oxi_spxB	pyruvate oxidase. Members of this family are examples of pyruvate oxidase (EC 1.2.3.3), an enzyme with FAD and TPP as cofactors that catalyzes the reaction pyruvate + phosphate + O2 + H2O = acetyl phosphate + CO2 + H2O2. It should not be confused with pyruvate dehydrogenase [cytochrome] (EC 1.2.2.2) as in E. coli PoxB, although the E. coli enzyme is closely homologous and has pyruvate oxidase as …	2.5788e-05	74.1918	0.34	0.71
TIGR01392	homoserO_Ac_trn	homoserine O-acetyltransferase. This family describes homoserine-O-acetyltransferase, an enzyme of methionine biosynthesis. This model has been rebuilt to identify sequences more broadly, including a number of sequences suggested to be homoserine O-acetyltransferase based on proximity to other Met biosynthesis genes. [Amino acid biosynthesis, Aspartate family]	3.04767e-05	57.2594	0.45	0.56
TIGR00935	2a45	arsenite/antimonite efflux pump membrane protein. Members of this protein family are ArsB, a highly hydrophobic integral membrane protein involved in transport processes used to protect cells from arsenite (or antimonite). Members of the seed alignment were selected by adjacency to the ATPase subunit ArsA that energizes the transport. [Cellular processes, Detoxification, Transport and binding pro…	3.1599e-05	20.4431	0.33	0.51
TIGR01007	eps_fam	capsular exopolysaccharide family. This model describes the capsular exopolysaccharide proteins in bacteria. The exopolysaccharide gene cluster consists of several genes which encode a number of proteins which regulate the exoploysaccharide biosynthesis(EPS). Atleast 13 genes espA to espM in streptococcus species seem to direct the EPS proteins and all of which share high homology. Functional rol…	3.75596e-05	21.9542	0.09	0.23
TIGR02257	cobalto_cobN	cobaltochelatase, CobN subunit. [Biosynthesis of cofactors, prosthetic groups, and carriers, Heme, porphyrin, and cobalamin]	4.04277e-05	87.0948	0.81	0.95
TIGR03618	Rv1155_F420	PPOX class probable F420-dependent enzyme. A Genome Properties metabolic reconstruction for F420 biosynthesis shows that slightly over 10 percent of all prokaryotes with fully sequenced genomes, including about two thirds of the Actinomyces, make F420. The Partial Phylogenetic Profiling algorithm identifies this members of this protein family as high-scoring proteins to the F420 biosynthesis prof…	4.12757e-05	34.5174	0.23	0.37
TIGR02324	CP_lyasePhnL	phosphonate C-P lyase system protein PhnL. Members of this family are the PhnL protein of C-P lyase systems for utilization of phosphonates. These systems resemble phosphonatase-based systems in having a three component ABC transporter, where TIGR01097 is the permease, TIGR01098 is the phosphonates binding protein, and TIGR02315 is the ATP-binding cassette (ABC) protein. They differ, however, in …	4.13006e-05	71.2411	0.6	0.93
TIGR00035	asp_race	aspartate racemase. Asparate racemases and some close homologs of unknown function are related to the more common glutamate racemases, but form a distinct evolutionary branch. This model identifies members of the aspartate racemase-related subset of amino acid racemases. [Energy metabolism, Amino acids and amines]	4.74359e-05	21.0151	0.5	0.83
TIGR01892	AcOrn-deacetyl	acetylornithine deacetylase (ArgE). This model represents a clade of acetylornithine deacetylases from proteobacteria. This enzyme is the final step of the "acetylated" ornithine biosynthesis pathway. The enzyme is closely related to dapE, succinyl-diaminopimelate desuccinylase, and outside of this clade annotation is very inaccurate as to which function should be ascribed to genes. [Amino acid b…	5.0279e-05	165.288	0.58	0.94
TIGR00203	cydB	cytochrome d oxidase, subunit II (cydB). part of a two component cytochrome D terminal complex. Terminal reaction in the aerobic respiratory chain. [Energy metabolism, Electron transport]	5.35462e-05	75.6022	0.88	0.94
TIGR03846	sulfopy_beta	sulfopyruvate decarboxylase, beta subunit. Nearly every member of this protein family is the beta subunit, or else the C-terminal region, of sulfopyruvate decarboxylase, in an archaeal species capable of coenzyme M biosynthesis. However, the enzyme also occurs in Roseovarius nubinhibens ISM in a degradative pathway, where the resulting sulfoacetaldehyde is desulfonated to acetyl phosphate, then c…	5.72622e-05	96.6582	0.11	0.34
TIGR04510	mod_pep_cyc	putative peptide modification system cyclase. Members of this family show homology to mononucleotidyl cyclases and to tetratricopeptide repeat (TPR) proteins. Members occur in next to two other markers of ribosomal peptide modification systems. One is a dehydrogenase related to SagB proteins from thiazole/oxazole modification systems. The other is the putative precursor, related to the nitrile hy…	5.87088e-05	35.9108	0.26	0.94
TIGR01586	yopT_cys_prot	cysteine protease domain, YopT-type. The model represents a cysteine protease domain found in proteins of bacteria that include plant pathogens (Pseudomonas syringae), root nodule bacteria, and intracellular pathogens (e.g. Yersinia pestis, Haemophilus ducreyi, Pasteurella multocida, Chlamydia trachomatis) of animal hosts. The domain features a catalytic triad of Cys, His, and Asp. Sequences can …	5.92076e-05	56.8143	0	0.2
TIGR00378	cax	calcium/proton exchanger (cax). [Transport and binding proteins, Cations and iron carrying compounds]	5.98311e-05	33.7335	0.12	0.43
TIGR01846	type_I_sec_HlyB	type I secretion system ABC transporter, HlyB family. Type I protein secretion is a system in some Gram-negative bacteria to export proteins (often proteases) across both inner and outer membranes to the extracellular medium. This is one of three proteins of the type I secretion apparatus. Targeted proteins are not cleaved at the N-terminus, but rather carry signals located toward the extreme C-t…	6.3996e-05	85.9153	0.29	0.71
TIGR03193	4hydroxCoAred	4-hydroxybenzoyl-CoA reductase, gamma subunit. 4-hydroxybenzoyl-CoA reductase converts 4-hydroxybenzoyl-CoA to benzoyl-CoA, a common intermediate in the degradation of aromatic compounds. This protein family represents the gamma chain of this three-subunit enzyme.	7.65409e-05	128.407	0.61	0.93
TIGR02292	ygfB_yecA	yecA family protein. This family resembles pfam03695 (version pfam03695.3), uncharacterised protein family UPF0149, but is broader in scope and includes additional proteins. It includes E. coli proteins YgfB and YecA. The function of this family of proteins is unknown. The crystal structure is known for the member from Haemophilus influenzae (Ygfb, HI0817). [Unknown function, General]	7.68152e-05	45.8462	0.2	0.23
TIGR01777	yfcH	TIGR01777 family protein. This model represents a clade of proteins of unknown function including the E. coli yfcH protein. [Hypothetical proteins, Conserved]	7.98579e-05	165.753	0.41	0.91
TIGR02404	trehalos_R_Bsub	trehalose operon repressor, B. subtilis-type. This family consists of repressors of the GntR family typically associated with trehalose utilization operons. Trehalose is imported as trehalose-6-phosphate and then hydrolyzed by alpha,alpha-phosphotrehalase to glucose and glucose-6-P. This family includes repressors mostly from Gram-positive lineages and does not include the TreR from E. coli. [Reg…	7.98828e-05	47.3931	0.48	0.66
TIGR00895	2A0115	benzoate transport. [Transport and binding proteins, Carbohydrates, organic alcohols, and acids]	8.65917e-05	64.3378	0.8	0.9
TIGR02604	Piru_Ver_Nterm	putative membrane-bound dehydrogenase domain. All proteins that score above the trusted cutoff score of 45 to this model are large proteins of either Pirellula sp. 1 or Verrucomicrobium spinosum. These proteins all contain, in addition to this domain, several hundred residues of highly variable sequence, and then a well-conserved C-terminal domain (TIGR02603) that features a putative cytochrome c…	9.28766e-05	134.026	0.49	0.84
TIGR03354	VI_FHA	type VI secretion system FHA domain protein. Members of this protein family are FHA (forkhead-associated) domain-containing proteins that are part of type VI secretion loci in a considerable number of bacteria, most of which are known pathogens. Species include Pseudomonas aeruginosa PAO1, Aeromonas hydrophila, Yersinia pestis, Burkholderia mallei, etc. [Protein fate, Protein and peptide secretio…	9.57447e-05	61.0991	0.2	0.66
TIGR03198	pucE	xanthine dehydrogenase E subunit. This gene has been characterized in B. subtilis as the Iron-sulfur cluster binding-subunit of xanthine dehydrogenase (pucE), acting in conjunction with pucC, the FAD-binding subunit and pucD, the molybdopterin binding subunit. The more common XDH complex (GenProp0640) includes the xdhA gene as the Fe-S cluster binding component.	9.67672e-05	108.791	0.43	0.63
TIGR02973	nitrate_rd_NapE	periplasmic nitrate reductase, NapE protein. NapE, homologous to TorE (TIGR02972), is a membrane protein of unknown function that is part of the periplasmic nitrate reductase system; it may be part of the enzyme complex. The periplasmic nitrate reductase allows for nitrate respiration in anaerobic conditions. [Energy metabolism, Anaerobic, Energy metabolism, Electron transport]	0.000136372	17.8644	0.2	0.41
TIGR00584	mug	mismatch-specific thymine-DNA glycosylate (mug). All proteins in this family for whcih functions are known are G-T or G-U mismatch glycosylases that function in base excision repair. This family is based on the phylogenomic analysis of JA Eisen (1999, Ph.D. Thesis, Stanford University). Used 2pf model. [DNA metabolism, DNA replication, recombination, and repair]	0.000143654	16.656	0.1	0.36
TIGR00538	hemN	oxygen-independent coproporphyrinogen III oxidase. This model represents HemN, the oxygen-independent coproporphyrinogen III oxidase that replaces HemF function under anaerobic conditions. Several species, including E. coli, Helicobacter pylori, and Aquifex aeolicus, have both a member of this family and a member of another, closely related family for which there is no evidence of coproporphyrino…	0.000148069	87.3665	0.66	0.89
TIGR02877	spore_yhbH	sporulation protein YhbH. This protein family, typified by YhbH in Bacillus subtilis, is found in nearly every endospore-forming bacterium and in no other genome (but note that the trusted cutoff score is set high to exclude a single high-scoring sequence from Nitrosococcus oceani ATCC 19707, which is classified in the Gammaproteobacteria). The gene in Bacillus subtilis was shown to be in the reg…	0.000158593	128.02	0.34	0.95
TIGR00370	TIGR00370	sensor histidine kinase inhibitor, KipI family. [Hypothetical proteins, Conserved]	0.000167896	53.9914	0.59	0.72
TIGR02161	napC_nirT	periplasmic nitrate (or nitrite) reductase c-type cytochrome, NapC/NirT family. Nearly every member of this subfamily is NapC, a predicted membrane-anchored four-heme c-type cytochrome that forms one component of the periplasmic nitrate reductase along with NapA, NapB, NapD, NapE, and NapF subunits. A single known exception at this time is NirT, which is instead a component of a nitrite reductase…	0.000183284	23.7527	0.23	0.43
TIGR03328	salvage_mtnB	methylthioribulose-1-phosphate dehydratase. Members of this family are the methylthioribulose-1-phosphate dehydratase of the methionine salvage pathway. This pathway allows methylthioadenosine, left over from polyamine biosynthesis, to be recycled to methionine. [Amino acid biosynthesis, Aspartate family]	0.000187649	26.8611	0.24	0.47
TIGR03098	ligase_PEP_1	acyl-CoA ligase (AMP-forming), exosortase A-associated. This group of proteins contains an AMP-binding domain (pfam00501) associated with acyl CoA-ligases. These proteins are generally found in genomes containing the exosortase/PEP-CTERM protein expoert system, specifically the type 1 variant of this system described by the Genome Property GenProp0652. When found in this context they are invariab…	0.000198024	84.3347	0.52	0.82
TIGR03343	biphenyl_bphD	2-hydroxy-6-oxo-6-phenylhexa-2,4-dienoate hydrolase. Members of this family are 2-hydroxy-6-oxo-6-phenylhexa-2,4-dienoate hydrolase, or HOPD hydrolase, the BphD protein of biphenyl degradation. BphD acts on the product of ring meta-cleavage by BphC. Many species carrying bphC and bphD are capable of degrading polychlorinated biphenyls as well as biphenyl itself.	0.000210793	83.7681	0.3	0.58
TIGR03938	deacetyl_PgaB	poly-beta-1,6-N-acetyl-D-glucosamine N-deacetylase PgaB. Two well-characterized systems produce polysaccharide based on N-acetyl-D-glucosamine in straight chains with beta-1,6 linkages. These are encoded by the icaADBC operon in Staphylococcus species, where the system is designated polysaccharide intercellular adhesin (PIA), and the pgaABCD operon in Gram-negative bacteria such as E. coli. Both …	0.000225108	47.4143	0.29	0.54
TIGR01127	ilvA_1Cterm	threonine ammonia-lyase, medium form. A form of threonine dehydratase with two copies of the C-terminal domain pfam00585 is described by TIGR01124. This model describes a phylogenetically distinct form with a single copy of pfam00585. This form branches with the catabolic threonine dehydratase of E. coli; many members are designated as catabolic for this reason. However, the catabolic form lacks …	0.000230071	70.5481	0.57	0.95
TIGR02465	chlorocat_1_2	chlorocatechol 1,2-dioxygenase. Members of this protein family are chlorocatechol 1,2-dioxygenase. This protein is closely related to catechol 1,2-dioxygenase, TIGR02439, EC 1.13.11.1. Note that annotated database entries have appeared for the present protein family with the EC number that refers to that of family TIGR02439. This protein acts in pathways of the biodegradation of chlorinated aroma…	0.00023905	54.7952	0.19	0.57
TIGR02313	HpaI-NOT-DapA	2,4-dihydroxyhept-2-ene-1,7-dioic acid aldolase. This model represents a subset of the DapA (dihydrodipicolinate synthase) family which has apparently evolved a separate function. The product of DapA, dihydrodipicolinate, results from the non-enzymatic cyclization and dehydration of 6-amino-2,4-dihydroxyhept-2-ene-1,7-dioic acid, which is different from the substrate of this reaction only in the …	0.000247704	34.0172	0.19	0.59
TIGR02118	TIGR02118	conserved hypothetical protein. This model represents a small family of proteins of unknown function, each about 105 amino acids in length. Conserved sites in the multiple alignment include a pair of aromatic residues, a histidine, and an aspartate. [Hypothetical proteins, Conserved]	0.000253889	57.8079	0.27	0.48
TIGR03860	FMN_nitrolo	FMN-dependent oxidoreductase, nitrilotriacetate monooxygenase family. This model represents a distinctive clade, in which all characterized members are FMN-binding, within the larger family of luciferase-like monooxygenases (LLM), among which there are both FMN- and F420-binding enzymes. A well-characterized member is nitrilotriacetate monooxygenase from Aminobacter aminovorans (Chelatobacter hei…	0.000255884	108.426	0.57	0.95
TIGR03361	VI_Rhs_Vgr	type VI secretion system Vgr family protein. Members of this protein family belong to the Rhs element Vgr protein family (see TIGR01646), but furthermore all are found in genomes with type VI secretion loci. However, members of this protein family, although recognizably correlated to type VI secretion according the partial phylogenetic profiling algorithm, are often found far the type VI secretio…	0.000276335	67.276	0.19	0.59
TIGR01383	not_thiJ	DJ-1 family protein. This model represents the DJ-1 clade of the so-called ThiJ/PfpI family of proteins. PfpI, represented by a distinct model, is a putative intracellular cysteine protease. DJ-1 is described as an oncogene that acts cooperatively with H-Ras. Many members of the DJ-1 clade are annotated (apparently incorrectly) as ThiJ, a protein of thiamine biosynthesis. However, published repor…	0.000304517	72.5702	0.69	0.92
TIGR00969	3a0106s02	sulfate ABC transporter, permease protein. This model describes a subfamily of both CysT and CysW, paralogous and generally tandemly encoded permease proteins of the sulfate ABC transporter. [Transport and binding proteins, Anions]	0.000344172	29.6927	0.67	0.88
TIGR03529	GldK_short	gliding motility-associated lipoprotein GldK. Members of this protein family are exclusive to the Bacteroidetes phylum (previously Cytophaga-Flavobacteria-Bacteroides). GldK is a lipoprotein linked to a type of rapid surface gliding motility found in certain Bacteroidetes, such as Flavobacterium johnsoniae. Knockouts of GldK abolish the gliding phenotype. GldK is homologous to GldJ. This model re…	0.00036163	69.7365	0.16	0.49
TIGR01108	oadA	oxaloacetate decarboxylase alpha subunit. This model describes the bacterial oxaloacetate decarboxylase alpha subunit and its equivalents in archaea. The oxaloacetate decarboxylase Na+ pump is the paradigm of the family of Na+ transport decarboxylases that present in bacteria and archaea. It a multi subunit enzyme consisting of a peripheral alpha-subunit and integral membrane subunits beta and ga…	0.000364124	48.7377	0.62	0.88
TIGR00562	proto_IX_ox	protoporphyrinogen oxidase. This enzyme oxidizes protoporphyrinogen IX to protoporphyrin IX, a precursor of heme and chlorophyll. Bacillus subtilis HemY also has coproporphyrinogen III to coproporphyrin III oxidase activity in a heterologous expression system, although the role for this activity in vivo is unclear. This protein is a flavoprotein and has a beta-alpha-beta dinucleotide binding moti…	0.00037809	77.1227	0.36	0.58
TIGR00713	hemL	glutamate-1-semialdehyde-2,1-aminomutase. This enzyme, glutamate-1-semialdehyde-2,1-aminomutase (glutamate-1-semialdehyde aminotransferase, GSA aminotransferase), contains a pyridoxal phosphate attached at a Lys residue at position 283 of the seed alignment. It is in the family of class III aminotransferases. [Biosynthesis of cofactors, prosthetic groups, and carriers, Heme, porphyrin, and cobala…	0.000392057	133.983	0.53	0.79
TIGR02272	gentisate_1_2	gentisate 1,2-dioxygenase. This family consists of gentisate 1,2-dioxygenases. This ring-opening enzyme acts in salicylate degradation that goes via gentisate rather than via catechol. It converts gentisate to maleylpyruvate. Some putative gentisate 1,2-dioxygenases are excluded by a relatively high trusted cutoff score because they are too closely related to known examples of 1-hydroxy-2-naphtho…	0.000408018	96.069	0.17	0.35
TIGR02270	TIGR02270	conserved hypothetical protein. Members are found in Myxococcus xanthus (six members), Geobacter sulfurreducens, and Pseudomonas aeruginosa; a short protein homologous to the N-terminal region is found in Mesorhizobium loti. All sequence are from Proteobacteria. The function is unknown. [Hypothetical proteins, Conserved]	0.000420738	45.359	0.04	0.37
TIGR03483	FtsZ_alphas_C	cell division protein FtsZ, alphaProteobacterial C-terminal extension. This model describes a domain found as a C-terminal extension to the cell division protein FtsZ in many but not all members of the alphaProteobacteria. [Cellular processes, Cell division]	0.000453908	62.3027	0.96	0.96
TIGR00722	ttdA_fumA_fumB	hydro-lyases, Fe-S type, tartrate/fumarate subfamily, alpha region. A number of Fe-S cluster-containing hydro-lyases share a conserved motif, including argininosuccinate lyase, adenylosuccinate lyase, aspartase, class I fumarate hydratase (fumarase), and tartrate dehydratase (see PROSITE:PDOC00147). This model represents a subset of closely related proteins or modules, including the E. coli tartr…	0.000483836	54.7658	0.52	0.7
TIGR01706	NAPA	periplasmic nitrate reductase, large subunit. This model represents the large subunit of a family of nitrate reductases found in proteobacteria which are localized to the periplasm. This subunit binds molybdopterin and contains a twin-arginine motif at the N-terminus. The protein associates with NapB, a soluble heme-containing protein and NapC, a membrane-bound cytochrome c. The periplasmic nitra…	0.000513016	10.3343	0.22	0.41
TIGR03716	R_switched_YkoY	integral membrane protein, YkoY family. Rfam model RF00080 describes a structured RNA element called the yybP-ykoY leader, or SraF, which may precede one or several genes in a genome. Members of this highly hydrophobic protein family often are preceded by a yybP-ykoY leader, which may serve as a riboswitch. From the larger group of TerC homologs (pfam03741), this subfamily contains proteins YceF …	0.000515011	80.4068	0.6	0.88
TIGR02418	acolac_catab	acetolactate synthase, catabolic. Acetolactate synthase (EC 2.2.1.6) combines two molecules of pyruvate to yield 2-acetolactate with the release of CO2. This reaction may be involved in either valine biosynthesis (biosynthetic) or conversion of pyruvate to acetoin and possibly to 2,3-butanediol (catabolic). The biosynthetic type, described by TIGR00118, is also capable of forming acetohydroxybuty…	0.000531721	65.9231	0.18	0.57
TIGR00777	ahpD	alkylhydroperoxidase, AhpD family. Members of this family are alkylhydroperoxidases, which catalyze the reduction of peroxides to their corresponding alcohols via oxidation of cysteine residues. In these alkylhydroperoxidases, the cysteines are located in a conserved -CXXC- motif located towards the COOH terminus. In Mycobacterium tuberculosis, two non-homologous alkylhydroperoxidases, AhpD and A…	0.000534963	19.4429	0.19	0.21
TIGR02715	amido_AtzE	amidohydrolase, AtzE family. Members of this protein family are aminohydrolases related to, but distinct from, glutamyl-tRNA(Gln) amidotransferase subunit A. The best characterized member is the biuret hydrolase of Pseudomonas sp. ADP, which hydrolyzes ammonia from the three-nitrogen compound biuret to yield allophanate. Allophanate is also an intermediate in urea degradation by the urea carboxyl…	0.000611529	110.936	0.6	0.82
TIGR03565	alk_sulf_monoox	alkanesulfonate monooxygenase, FMNH(2)-dependent. Members of this protein family are monooxygenases that catalyze desulfonation of aliphatic sulfonates such as methane sulfonate. This enzyme uses reduced FMN, although various others members of the same luciferase-like monooxygenase family (pfam00296) are F420-dependent enzymes. [Central intermediary metabolism, Sulfur metabolism]	0.000631481	85.7111	0.54	0.9
TIGR02656	cyanin_plasto	plastocyanin. Members of this family are plastocyanin, a blue copper protein related to pseudoazurin, halocyanin, amicyanin, etc. This protein, located in the thylakoid luman, performs electron transport to photosystem I in Cyanobacteria and chloroplasts. [Energy metabolism, Electron transport, Energy metabolism, Photosynthesis]	0.000698071	72.5581	0.3	0.58
TIGR00847	ccoS	cytochrome oxidase maturation protein, cbb3-type. CcoS from Rhodobacter capsulatus has been shown essential for incorporation of redox-active prosthetic groups (heme, Cu) into cytochrome cbb(3) oxidase. FixS of Bradyrhizobium japonicum appears to have the same function. Members of this family are found so far in organisms with a cbb3-type cytochrome oxidase, including Neisseria meningitidis, Heli…	0.000716776	168.12	0.6	0.97
TIGR02462	pyranose_ox	pyranose oxidase. Pyranose oxidase (also called glucose 2-oxidase) converts D-glucose and molecular oxygen to 2-dehydro-D-glucose and hydrogen peroxide. Peroxide production is believed to be important to the wood rot fungi in which this enzyme is found for lignin degradation.	0.000733735	74.0871	0.48	0.89
TIGR02310	HpaB-2	4-hydroxyphenylacetate 3-monooxygenase, oxygenase component. This gene for this monooxygenase is found within apparent operons for the degradation of 4-hydroxyphenylacetic acid in Shigella, Photorhabdus and Pasteurella. The family represented by this model is narrowly limited to gammaproteobacteria to exclude other aromatic hydroxylases involved in various secondary metabolic pathways. Generally,…	0.000800325	13.5543	0.11	0.36
TIGR00113	queA	S-adenosylmethionine:tRNA ribosyltransferase-isomerase. This model describes the enzyme for S-adenosylmethionine:tRNA ribosyltransferase-isomerase (QueA). QueA synthesizes Queuosine which is usually in the first position of the anticodon of tRNAs specific for asparagine, aspartate, histidine, and tyrosine. [Protein synthesis, tRNA and rRNA base modification]	0.000823768	65.3666	0.91	0.97
TIGR00223	panD	L-aspartate-alpha-decarboxylase. Members of this family are aspartate 1-decarboxylase, the enzyme that makes beta-alanine and C02 from aspartate. Beta-alanine is then used to make the vitamin pantothenate, from which coenzyme A is made. Aspartate 1-decarboxylase is synthesized as a proenzyme, then cleaved to an alpha (C-terminal) and beta (N-terminal) subunit with a pyruvoyl group. [Biosynthesis …	0.000824018	42.6026	0.13	0.41
TIGR01840	esterase_phb	esterase, PHB depolymerase family. This model describes a subfamily among lipases of the ab-hydrolase family. This subfamily includes bacterial depolymerases for poly(3-hydroxybutyrate) (PHB) and related polyhydroxyalkanoates (PHA), as well as acetyl xylan esterases, feruloyl esterases, and others from fungi. [Fatty acid and phospholipid metabolism, Degradation]	0.000870905	93.9846	0.52	0.91
TIGR00433	bioB	biotin synthase. Catalyzes the last step of the biotin biosynthesis pathway. All members of the seed alignment are in the immediate gene neighborhood of a bioA gene. [Biosynthesis of cofactors, prosthetic groups, and carriers, Biotin]	0.000878886	92.9416	0.65	0.63
TIGR02817	adh_fam_1	zinc-binding alcohol dehydrogenase family protein. Members of this model form a distinct subset of the larger family of oxidoreductases that includes zinc-binding alcohol dehydrogenases and NADPH:quinone reductases (pfam00107). While some current members of this family carry designations as putative alginate lyase, it seems no sequence with a direct characterization as such is detected by this mo…	0.000886866	48.7006	0.53	0.65
TIGR03431	PhnD	phosphonate ABC transporter, periplasmic phosphonate binding protein. This model is a subset of the broader subfamily of phosphate/phosphonate binding protein ABC transporter components, TIGR01098. In this model all members of the seed have support from genomic context for association with pathways for the metabolims of phosphonates, particularly the C-P lyase system, GenProp0232. This model incl…	0.000941984	71.5058	0.61	0.94
TIGR00040	yfcE	phosphoesterase, MJ0936 family. Members of this largely uncharacterized family share a motif approximating DXH(X25)GDXXD(X25)GNHD as found in several phosphoesterases, including the nucleases SbcD and Mre11, and a family of uncharacterized archaeal putative phosphoesterases described by TIGR00024. In this family, the His residue in GNHD portion of the motif is not conserved. The member MJ0936, on…	0.00095196	61.4606	0.3	0.88
TIGR03964	mycofact_creat	mycofactocin system creatininase family protein. Members of this protein family are uncharacterized Actinobacterial proteins, with homology to creatinine amidohydrolase from Pseudomonas. Members occur only in the context of the mycofactocin system. [Unknown function, Enzymes of unknown specificity]	0.000993859	2.67821	0.79	0.71
TIGR00780	ccoN	cytochrome c oxidase, cbb3-type, subunit I. This model represents the largest subunit, I, of the ccb3-type cytochrome c oxidase, with two protohemes and copper. It shows strong homology to subunits of other types of cytochrome oxidases. Species with this type, all from the Proteobacteria so far, include Neisseria meningitidis, Helicobacter pylori, Campylobacter jejuni, Rhodobacter sphaeroides, Rh…	0.00115747	163.893	0.64	0.97
TIGR02365	dha_L_ycgS	dihydroxyacetone kinase, phosphoprotein-dependent, L subunit. Two types of dihydroxyacetone kinase (glycerone kinase) are described. In yeast and a few bacteria, e.g. Citrobacter freundii, the enzyme is a single chain that uses ATP as phosphoryl donor and is designated EC 2.7.1.29. By contract, E. coli and many other bacterial species have a multisubunit form (EC 2.7.1.-) with a phosphoprotein do…	0.00117866	59.8026	0.43	0.84
TIGR03696	Rhs_assc_core	RHS repeat-associated core domain. This model represents a conserved unique core sequence shared by large numbers of proteins. It is occasional in the Archaea Methanosarcina barkeri) but common in bacteria and eukaryotes. Most fall into two large classes. One class consists of long proteins in which two classes of repeats are abundant: an FG-GAP repeat (pfam01839) class, and an RHS repeat (pfam05…	0.0011839	47.053	0.12	0.19
TIGR01522	ATPase-IIA2_Ca	golgi membrane calcium-translocating P-type ATPase. This model describes the P-type ATPase responsible for translocating calcium ions across the golgi membrane of fungi and animals, and is of particular importance in the sarcoplasmic reticulum of skeletal and cardiac muscle in vertebrates. The calcium P-type ATPases have been characterized as Type IIA based on a phylogenetic analysis which distin…	0.00120311	15.9644	0.25	0.37
TIGR00441	gmhA	phosphoheptose isomerase. This model describes phosphoheptose isomerase. Because a closely related paralo in Escherichia coli differs in function (DnaA initiator-associating protein diaA), this model has been rebuilt with a high stringency, and is likely to miss many true examples for phosphoheptose isomerase. Involved in lipopolysaccharide biosynthesis it may have a role in virulence in Haemophi…	0.00125772	10.1879	0.15	0.49
TIGR03473	HpnK	hopanoid biosynthesis associated protein HpnK. The sequences represented by this model are members of the pfam04794 "YdjC-like" family of uncharacterized proteins. The member of this clade from Acidithiobacillus ferrooxidans ATCC 23270 (AFE_0976) is found in the same locus as squalene-hopene cyclase (SHC, TIGR01507) and other genes associated with the biosynthesis of hopanoid natural products. Si…	0.00139065	47.555	0.41	0.51
TIGR02798	ligK_PcmE	4-carboxy-4-hydroxy-2-oxoadipate aldolase/oxaloacetate decarboxylase. Members of this protein family 4-carboxy-4-hydroxy-2-oxoadipate aldolase, also called 4-oxalocitramalate aldolase. This enzyme of the protocatechuate 4,5-cleavage pathway converts its substrate to pyruvate plus oxaloacetate. Protocatechuate is an intermediate in many pathways for degrading aromatic compounds, including lignin, …	0.00139639	74.2825	0.58	0.96
TIGR01493	HAD-SF-IA-v2	Haloacid dehalogenase superfamily, subfamily IA, variant 2 with 3rd motif like haloacid dehalogenase. This model represents part of one structural subfamily of the Haloacid Dehalogenase (HAD) superfamily of aspartate-nucleophile hydrolases. The superfamily is defined by the presence of three short catalytic motifs. The subfamilies are defined based on the location and the observed or predicted fo…	0.00142632	44.3304	0.14	0.49
TIGR03978	rSAM_paired_1	His-Xaa-Ser system radical SAM maturase HxsB. This model describes the upstream member, HxsB, of a pair of uncharacterized radical SAM proteins, regularly found in the context of a small protein with four or more repeats of the tripeptide His-Xaa-Ser (HXS). This enzyme appears to be part of a peptide modification system.	0.00145276	36.5944	0.04	0.2
TIGR00347	bioD	dethiobiotin synthase. Dethiobiotin synthase is involved in biotin biosynthesis and catalyses the reaction (CO2 + 7,8-diaminononanoate + ATP = dethiobiotin + phosphate + ADP). The enzyme binds ATP (see motif in first 12 residues of the SEED alignment) and requires magnesium as a co-factor. [Biosynthesis of cofactors, prosthetic groups, and carriers, Biotin]	0.00147221	72.7648	0.59	0.6
TIGR03261	phnS2	putative 2-aminoethylphosphonate ABC transporter, periplasmic 2-aminoethylphosphonate-binding protein. This ABC transporter extracellular solute-binding protein is found in a number of genomes in operon-like contexts strongly suggesting a substrate specificity for 2-aminoethylphosphonate (2-AEP). The characterized PhnSTUV system is absent in the genomes in which this system is found. These genome…	0.00161786	43.4232	0.79	0.92
TIGR01845	outer_NodT	efflux transporter, outer membrane factor (OMF) lipoprotein, NodT family. Members of this model comprise a subfamily of the Outer Membrane Factor (TCDB 1.B.17) porins. OMF proteins operate in conjunction with a primary transporter of the RND, MFS, ABC, or PET systems, and a MFP (membrane fusion protein) to tranport substrates across membranes. The complex thus formed allows transport (export) of …	0.00163606	48.9351	0.7	0.76
TIGR02363	dhaK1	dihydroxyacetone kinase, DhaK subunit. Two types of dihydroxyacetone kinase (glycerone kinase) are described. In yeast and a few bacteria, e.g. Citrobacter freundii, the enzyme is a single chain that uses ATP as phosphoryl donor and is designated EC 2.7.1.29. By contract, E. coli and many other bacterial species have a multisubunit form (EC 2.7.1.-) with a phosphoprotein donor related to PTS tran…	0.00181788	59.832	0.42	0.84
TIGR00189	tesB	acyl-CoA thioesterase II. Function: hydrolyzes a broad range of acyl-CoA thioesters. Physiological function is not known. Subunit: homotetramer. [Fatty acid and phospholipid metabolism, Biosynthesis]	0.00201465	68.931	0.85	0.98
TIGR01524	ATPase-IIIB_Mg	magnesium-translocating P-type ATPase. This model describes the magnesium translocating P-type ATPase found in a limited number of bacterial species and best described in Salmonella typhimurium, which contains two isoforms. These transporters are active in low external Mg2+ concentrations and pump the ion into the cytoplasm. The magnesium ATPases have been classified as type IIIB by a phylogeneti…	0.00216554	6.45215	0.3	0.26
TIGR01405	polC_Gram_pos	DNA polymerase III, alpha chain, Gram-positive type. This model describes a polypeptide chain of DNA polymerase III. Full-length homologs of this protein are restricted to the Gram-positive lineages, including the Mycoplasmas. This protein is designated alpha chain and given the gene symbol polC, but is not a full-length homolog of other polC genes. The N-terminal region of about 200 amino acids …	0.00217053	31.8827	0.67	0.7
TIGR02437	FadB	fatty oxidation complex, alpha subunit FadB. Members represent alpha subunit of multifunctional enzyme complex of the fatty acid degradation cycle. Activities include: enoyl-CoA hydratase (EC 4.2.1.17), dodecenoyl-CoA delta-isomerase activity (EC 5.3.3.8), 3-hydroxyacyl-CoA dehydrogenase (EC 1.1.1.35), 3-hydroxybutyryl-CoA epimerase (EC 5.1.2.3). A representative is E. coli FadB (SP:P21177). This…	0.00223313	70.8686	0.41	0.67
TIGR03863	PQQ_ABC_bind	ABC transporter, substrate binding protein, PQQ-dependent alcohol dehydrogenase system. Members of this protein family are putative substrate-binding proteins of an ABC transporter family that associates, in gene neighborhood and phylogenomic profile, with pyrroloquinoline-quinone (PQQ)-dependent degradation of certain alcohols, such as 2-phenylethanol in Pseudomonas putida U. [Transport and bind…	0.00238202	53.6866	0.33	0.63
TIGR03975	rSAM_ocin_1	ribosomal peptide maturation radical SAM protein 1. Models TIGR03793 and TIGR03798 describe bacteriocin precursor families to occur often in large paralogous families and are subject to various modifications, including by LanM family lantibiotic synthases and by cyclodehydratases. This model represents a radical SAM protein family that regularly occurs in the context of these bacteriocins, and ma…	0.00239125	35.2007	0.02	0.16
TIGR01577	oligosac_amyl	oligosaccharide amylase. The name of this type of amylase is based on the characterization of an glucoamylase family enzyme from Thermoactinomyces vulgaris. The T. vulgaris enzyme was expressed in E. coli and, like other glucoamylases, it releases beta-D-glucose from starch. However, unlike previously characterized glucoamylases, this T. vulgaris amylase hydrolyzes maltooligosaccharides (maltotet…	0.00248103	30.1891	0.4	0.49
TIGR03195	4hydrxCoA_B	4-hydroxybenzoyl-CoA reductase, beta subunit. This model represents the second largest chain, beta, of the enzyme 4-hydroxybenzoyl-CoA reductase. In species capable of degrading various aromatic compounds by way of benzoyl-CoA, this enzyme can convert 4-hydroxybenzoyl-CoA to benzoyl-CoA.	0.00250148	130.229	0.55	0.86
TIGR03075	PQQ_enz_alc_DH	PQQ-dependent dehydrogenase, methanol/ethanol family. This protein family has a phylogenetic distribution very similar to that coenzyme PQQ biosynthesis enzymes, as shown by partial phylogenetic profiling. Genes in this family often are found adjacent to the PQQ biosynthesis genes themselves. An unusual, strained disulfide bond between adjacent Cys residues contributes to PQQ-binding, as does a T…	0.0025788	60.2142	0.39	0.64
TIGR03845	sulfopyru_alph	sulfopyruvate decarboxylase, alpha subunit. This model represents the alpha subunit, or the N-terminal region, of sulfopyruvate decarboxylase, an enzyme of coenzyme M biosynthesis. Coenzyme M is found almost exclusively in the methanogenic archaea. However, the enzyme also occurs in Roseovarius nubinhibens ISM in a degradative pathway, where the resulting sulfoacetaldehyde is desulfonated to acet…	0.00274589	88.9287	0.12	0.33
TIGR01328	met_gam_lyase	methionine gamma-lyase. This model describes a methionine gamma-lyase subset of a family of PLP-dependent trans-sulfuration enzymes. The member from the parasite Trichomonas vaginalis is described as catalyzing alpha gamma- and alpha-beta eliminations and gamma-replacement reactions on methionine, cysteine, and some derivatives. Likewise, the enzyme from Pseudomonas degrades cysteine as well as m…	0.00281074	15.7314	0.63	0.98
TIGR02606	antidote_CC2985	putative addiction module antidote protein, CC2985 family. This bacterial protein family has a very similar seed alignment to that of pfam03693 but is a more stringent model with higher cutoff scores. Proteins that score above the trusted cutoff to this model almost invariably are found adjacent to a ParE family protein (pfam05016), where ParE is the killing partner of an addiction module for pla…	0.00284067	52.0541	0.55	0.79
TIGR03649	ergot_EASG	ergot alkaloid biosynthesis protein, AFUA_2G17970 family. This family consists of fungal proteins of unknown function associated with secondary metabolite biosynthesis, such as of the ergot alkaloids such as ergovaline. Nomenclature differs because gene order differs - this is EasG in Neotyphodium lolii but is designated ergot alkaloid biosynthetic protein A in several other fungi.	0.00284316	23.254	0.51	0.84
TIGR04416	group_II_RT_mat	group II intron reverse transcriptase/maturase. Members of this protein family are multifunctional proteins encoded in most examples of bacterial group II introns. These group II introns are mobile selfish genetic elements, often with multiple highly identical copies per genome. Member proteins have an N-terminal reverse transcriptase (RNA-directed DNA polymerase) domain (pfam00078) followed by a…	0.00294541	88.87	0.24	0.56
TIGR00802	nico	high-affinity nickel-transporter, HoxN/HupN/NixA family. This family is found in both Gram-negative and Gram-positive bacteria. The functionally characterized members of the family catalyze uptake of either Ni2+ or Co2+ in a proton motive force-dependent process. Topological analyses with the HoxN Ni2+ transporter of Ralstonia eutropha (Alcaligenes eutrophus) suggest that it possesses 8 TMSs with…	0.00342426	14.7778	0.09	0.27
TIGR01243	CDC48	AAA family ATPase, CDC48 subfamily. This subfamily of the AAA family ATPases includes two members each from three archaeal species. It also includes yeast CDC48 (cell division control protein 48) and the human ortholog, transitional endoplasmic reticulum ATPase (valosin-containing protein). These proteins in eukaryotes are involved in the budding and transfer of membrane from the transitional end…	0.00376843	46.9117	0.22	0.33
TIGR02000	NifU_proper	Fe-S cluster assembly protein NifU. Three different but partially homologous Fe-S cluster assembly systems have been described: Isc, Suf, and Nif. The latter is associated with donation of an Fe-S cluster to nitrogenase in a number of nitrogen-fixing species. NifU, described here, consists of an N-terminal domain (pfam01592) and a C-terminal domain (pfam01106). Homologs with an equivalent domain …	0.00382081	60.806	0.6	0.88
TIGR03903	TOMM_kin_cyc	TOMM system kinase/cyclase fusion protein. This model represents proteins of 1350 in length, in multiple species of Burkholderia, in Acidovorax avenae subsp. citrulli AAC00-1 and Delftia acidovorans SPH-1, and in multiple copies in Sorangium cellulosum, in genomic neighborhoods that include a cyclodehydratase/docking scaffold fusion protein (TIGR03882) and a member of the thiazole/oxazole modifie…	0.00390311	168.609	0.54	0.99
TIGR04487	SoxY_para_1	SoxY-related AACIE arm protein. Members of this family are paralogs to the authentic thiosulfate oxidation system protein SoxY. True SoxY end with the sequence GGCG(G), the swinging arm in which the Cys residue covalently binds the inorganic sulfur moiety. In this family, members end with a different swinging arm sequence, [AS]AC[IVT]E. The few species with a member of this family always have aut…	0.00430464	40.6147	0.13	0.37
TIGR02314	ABC_MetN	D-methionine ABC transporter, ATP-binding protein. Members of this family are the ATP-binding protein of the D-methionine ABC transporter complex. Known members belong to the Proteobacteria.	0.00432958	76.385	0.71	0.92
TIGR02594	TIGR02594	TIGR02594 family protein. Members of this protein family known so far are restricted to the bacteria, and for the most to the proteobacteria. The function is unknown.	0.00451663	58.6028	0.38	0.71
TIGR01583	formate-DH-gamm	formate dehydrogenase, gamma subunit. This model represents the gamma chain of the gamma proteobacteria (and Aquifex aolicus) formate dehydrogenase. This subunit is integral to the cytoplasmic membrane, consisting of 4 transmembrane helices, and receives electrons from the beta subunit. The entire E. coli formate dehydrogenase N (nitrate-inducible form) has been crystallized. The gamma subunit co…	0.00474109	45.2393	0.32	0.37
TIGR00028	Mtu_PIN_fam	toxin-antitoxin system PIN domain toxin. Members of this protein consist almost entirely of a PIN (PilT N terminus) domain (see pfam01850). This family was originally defined a set of twelve closely related paralogs found in Mycobacterium tuberculosis, but additional members are found now Synechococcus sp. WH8102, etc. Inspection of genomic regions suggests these represent toxin components of tox…	0.00475107	31.2839	0.03	0.26
TIGR02371	ala_DH_arch	alanine dehydrogenase, Archaeoglobus fulgidus type. This enzyme, a homolog of bacterial ornithine cyclodeaminases and marsupial mu-crystallins, is a homodimeric, NAD-dependent alanine dehydrogenase found in Archaeoglobus fulgidus and several other Archaea. For a number of close homologs, scoring between trusted and noise cutoffs, it is not clear at present what is the enzymatic activity.	0.00482838	48.0257	0.7	0.86
TIGR03438	egtD_ergothio	dimethylhistidine N-methyltransferase. This model represents a distinct set of uncharacterized proteins found in the bacteria. Analysis by PSI-BLAST shows remote sequence homology to methyltransferases [Biosynthesis of cofactors, prosthetic groups, and carriers, Glutathione and analogs]	0.00491318	21.9424	0.29	0.33
TIGR03298	argP	transcriptional regulator, ArgP family. ArgP used to be known as IciA. ArgP is a positive regulator of argK. It is a negative autoregulator in presence of arginine. It competes with DnaA for oriC iteron (13-mer) binding. It activates dnaA and nrd transcription. It has been demonstrated to be part of the pho regulon (). ArgP mutants convey canavanine (an L-arginine structural homolog) sensitivity.…	0.0053197	79.7073	0.54	0.93
TIGR02957	SigX4	RNA polymerase sigma-70 factor, TIGR02957 family. This group of sigma factors are members of the sigma-70 family (TIGR02937). They and appear by homology, tree building and bidirectional best hits, to represent a conserved family. This family is found in a limited number of bacterial lineages. This family includes apparent paralogous expansion in Streptomyces coelicolor A3(2), and multiple copies…	0.00537457	86.3959	0.38	0.77
TIGR03141	cytochro_ccmD	heme exporter protein CcmD. The model for this protein family describes a small, hydrophobic, and only moderately well-conserved protein, tricky to identify accurately for all of these reasons. However, members are found as part of large operons involved in heme export across the inner membrane for assembly of c-type cytochromes in a large number of bacteria. The gray zone between the trusted cut…	0.00544191	30.252	0.68	0.77
TIGR01348	PDHac_trf_long	pyruvate dehydrogenase complex dihydrolipoamide acetyltransferase, long form. This model describes a subset of pyruvate dehydrogenase complex dihydrolipoamide acetyltransferase specifically close by both phylogenetic and per cent identity (UPGMA) trees. Members of this set include two or three copies of the lipoyl-binding domain. E. coli AceF is a member of this model, while mitochondrial and som…	0.0056938	16.7681	0.59	0.81
TIGR03028	EpsE	polysaccharide export protein EpsE. Sequences in this family of proteins are members of a polysaccharide export protein family (pfam02563) which includes the wza protein from E.coli. This family of proteins are homologous to the EpsE protein of the methanolan biosynthesis operon of Methylobacillus species strain 12S. The distribution of this protein appears to be restricted to a subset of exopoly…	0.00577112	49.4897	0.56	0.84
TIGR03605	antibiot_sagB	SagB-type dehydrogenase domain. SagB of Sterptococcus pyogenes participates in the maturation of streptolysin S from a ribosomally produced precursor polypeptide. Chemically similar systems operate on highly diverse sets of bacteriocin precursors in numerous other bacteria. This model describes a domain within SgaB and homologous regions from other proteins, many of which appear to be involved in…	0.00577112	44.3549	0.1	0.23
TIGR02821	fghA_ester_D	S-formylglutathione hydrolase. This model describes a protein family from bacteria, yeast, and human, with a conserved critical role in formaldehyde detoxification as S-formylglutathione hydrolase (EC 3.1.2.12). Members in eukaryotes such as the human protein are better known as esterase D (EC 3.1.1.1), an enzyme with broad specificity, although S-formylglutathione hydrolase has now been demonstr…	0.00613025	66.6792	0.69	0.89
TIGR02734	crtI_fam	phytoene desaturase. Phytoene is converted to lycopene by desaturation at four (two symmetrical pairs of) sites. This is achieved by two enzymes (crtP and crtQ) in cyanobacteria (Gloeobacter being an exception) and plants, but by a single enzyme in most other bacteria and in fungi. This single enzyme is called the bacterial-type phytoene desaturase, or CrtI. Most members of this family, part of t…	0.00634723	88.5223	0.51	0.78
TIGR03352	VI_chp_3	type VI secretion lipoprotein, VC_A0113 family. Work by Mougous, et al. (2006), describes IAHP-related loci as a type VI secretion system (). This protein family is associated with type VI secretion loci, although not treated explicitly by Mougous, et al. [Protein fate, Protein and peptide secretion and trafficking, Cellular processes, Pathogenesis]	0.00640709	39.477	0.04	0.34
TIGR00687	pyridox_kin	pyridoxal kinase. E. coli has an enzyme PdxK that acts in vitro as a pyridoxine/pyridoxal/pyridoxamine kinase, but mutants lacking PdxK activity retain a specific pyridoxal kinase, PdxY. PdxY acts in the salvage pathway of pyridoxal 5'-phosphate biosynthesis. Mammalian forms of pyridoxal kinase are more similar to PdxY than to PdxK. The PdxK isozyme is omitted from the seed alignment but scores a…	0.00645946	14.6507	0.79	0.93
TIGR02880	cbbX_cfxQ	probable Rubsico expression protein CbbX. Proteins in this family are now designated CbbX. Some previously were CfxQ (carbon fixation Q). Its gene is often found immmediately downstream of the Rubisco large and small chain genes, and it is suggested to be necessary for Rubisco expression. CbbX has been shown to be necessary for photoautotrophic growth. This protein belongs to the larger family of…	0.00673879	45.1833	0.15	0.51
TIGR00781	ccoO	cytochrome c oxidase, cbb3-type, subunit II. This model describes the monoheme subunit of the cbb3-type cytochrome oxidase, found in a subset of Proteobacterial species. Species having this protein also have CcoN (subunit I, containing copper and two heme groups), CcoP (subunit III, containing two hemes), and CcoQ (essential for incorporation of the prosthetic groups). [Energy metabolism, Electro…	0.00687596	165.823	0.63	0.97
TIGR02657	amicyanin	amicyanin. Members of this family are amicyanin, a type I blue copper protein that accepts electrons from the tryptophan tryptophylquinone (TTQ) cofactor of the methylamine dehydrogenase light chain and then transfers them to the heme group of cytochrome c-551i. Amicyanin, methylamine dehydrogenase, and cytochrome c-551i are periplasmic and form a complex. This system has been studied primarily i…	0.00688843	106.351	0.13	0.46
TIGR01086	fucA	L-fuculose phosphate aldolase. Members of this family are L-fuculose phosphate aldolase from various Proteobacteria, encoded in fucose utilization operons. Homologs in other bacteria given similar annotation but scoring below the trusted cutoff may share extensive sequence similarity but are not experimenally characterized and are not found in apparent fucose utilization operons; we consider thei…	0.00697322	100.909	0.72	0.9
TIGR00800	ncs1	NCS1 nucleoside transporter family. The Nucleobase:Cation Symporter-1 (NCS1) Family (TC 2.A.39) The NCS1 family consists of bacterial and yeast transporters for nucleobases including purines and pyrimidines. Members of this family possess twelve putative transmembrane a-helical spanners (TMSs). At least some of them have been shown to function in uptake by substrate:H+ symport mechanism. [Transpo…	0.00754435	48.1216	0.26	0.61
TIGR00886	2A0108	nitrite extrusion protein (nitrite facilitator). [Transport and binding proteins, Anions]	0.00766157	51.5986	0.51	0.79
TIGR01733	AA-adenyl-dom	amino acid adenylation domain. This model represents a domain responsible for the specific recognition of amino acids and activation as adenylyl amino acids. The reaction catalyzed is aa + ATP -> aa-AMP + PPi. These domains are usually found as components of multi-domain non-ribosomal peptide synthetases and are usually called "A-domains" in that context. A-domains are almost invariably followed …	0.00782617	112.261	0.59	0.86
TIGR04270	Rama_corrin_act	methylamine methyltransferase corrinoid protein reductive activase. Members of this family occur as paralogs in species capable of generating methane from mono-, di-, and tri-methylamine. Members include RamA (Reductive Activation of Methyltransfer, Amines) from Methanosarcina barkeri MS (DSM 800). Member proteins have two C-terminal motifs with four Cys each, likely to bind one 4Fe-4S cluster pe…	0.00791596	5.56816	0.22	0.47
TIGR02036	dsdC	D-serine deaminase transcriptional activator. This family, part of the LysR family of transcriptional regulators, activates transcription of the gene for D-serine deaminase, dsdA. Trusted members of this family so far are found adjacent to dsdA and only in Gammaproteobacteria, including E. coli, Vibrio cholerae, and Colwellia psychrerythraea. [Regulatory functions, DNA interactions]	0.00857936	75.6416	0.53	0.92
TIGR02262	benz_CoA_lig	benzoate-CoA ligase family. Characterized members of this protein family include benzoate-CoA ligase, 4-hydroxybenzoate-CoA ligase, 2-aminobenzoate-CoA ligase, etc. Members are related to fatty acid and acetate CoA ligases.	0.00859682	62.7789	0.5	0.6
TIGR02819	fdhA_non_GSH	formaldehyde dehydrogenase, glutathione-independent. Members of this family represent a distinct clade within the larger family of zinc-dependent dehydrogenases of medium chain alcohols, a family that also includes the so-called glutathione-dependent formaldehyde dehydrogenase. Members of this protein family have a tightly bound NAD that can act as a true cofactor, rather than a cosubstrate in de…	0.00941236	31.1108	0.5	0.79
TIGR01317	GOGAT_sm_gam	glutamate synthases, NADH/NADPH, small subunit. This model represents one of three built for the NADPH-dependent or NADH-dependent glutamate synthase (EC 1.4.1.13 and 1.4.1.14, respectively) small subunit or homologous region. TIGR01316 describes a family in several archaeal and deeply branched bacterial lineages of a homotetrameric form for which there is no large subunit. Another model describe…	0.00984132	69.3787	0.91	0.97
TIGR04180	EDH_00030	NAD dependent epimerase/dehydratase, LLPSF_EDH_00030 family. This clade within the NAD dependent epimerase/dehydratase superfamily (pfam01370) is characterized by inclusion of its members within a cassette of seven distinctive enzymes. These include four genes homologous to the elements of the neuraminic (sialic) acid biosynthesis cluster (NeuABCD), an aminotransferase and a nucleotidyltransferas…	0.0107466	63.6524	0.71	0.98
TIGR03178	allantoinase	allantoinase. This enzyme carries out the first step in the degradation of allantoin, a ring-opening hydrolysis. The seed members of this model are all in the vicinity of other genes involved in the processes of xanthine/urate/allantoin catabolism. Although not included in the seed, many eukaryotic homologs of this family are included above the trusted cutoff. Below the noise cutoff are related h…	0.0111158	64.5946	0.6	0.89
TIGR01817	nifA	Nif-specific regulatory protein. This model represents NifA, a DNA-binding regulatory protein for nitrogen fixation. The model produces scores between the trusted and noise cutoffs for a well-described NifA homolog in Aquifex aeolicus (which lacks nitrogenase), for transcriptional activators of alternative nitrogenases (VFe or FeFe instead of MoFe), and truncated forms. [Central intermediary meta…	0.0117418	155.97	0.71	0.98
TIGR00815	sulP	high affinity sulphate transporter 1. The SulP family is a large and ubiquitous family with over 30 sequenced members derived from bacteria, fungi, plants and animals. Many organisms including Bacillus subtilis, Synechocystis sp, Saccharomyces cerevisiae, Arabidopsis thaliana and Caenorhabditis elegans possess multiple SulP family paralogues. Many of these proteins are functionally characterized,…	0.0121757	70.9472	0.75	0.94
TIGR01259	comE	comEA protein. This model describes the ComEA protein in bacteria. The com E locus is obligatory for bacterial cell competence - the process of internalizing the exogenous added DNA. Lesions in the loci has been variously described for the appearance of competence-related pheonotypes and impairment of competence, suggesting their intimate functional role in bacterial transformation. [Cellular pro…	0.0123403	81.1447	0.64	0.94
TIGR03250	PhnAcAld_DH	putative phosphonoacetaldehyde dehydrogenase. This family of genes are members of the pfam00171 NAD-dependent aldehyde dehydrogenase family. These genes are observed in Ralstonia eutropha JMP134, Sinorhizobium meliloti 1021, Burkholderia mallei ATCC 23344, Burkholderia thailandensis E264, Burkholderia cenocepacia AU 1054, Burkholderia pseudomallei K96243 and 1710b, Burkholderia xenovorans LB400, …	0.0129139	21.8123	0.2	0.5
TIGR03181	PDH_E1_alph_x	pyruvate dehydrogenase E1 component, alpha subunit. Members of this protein family are the alpha subunit of the E1 component of pyruvate dehydrogenase (PDH). This model represents one branch of a larger family that E1-alpha proteins from 2-oxoisovalerate dehydrogenase, acetoin dehydrogenase, another PDH clade, etc. [Energy metabolism, Pyruvate dehydrogenase]	0.0132905	30.8355	0.52	0.81
TIGR04005	wcaL	colanic acid biosynthesis glycosyltransferase WcaL. This gene is one of the glycosyl transferases involved in the biosynthesis of colanic acid, an exopolysaccharide expressed in Enterobacteraceae species.	0.0135125	91.7303	0.41	0.6
TIGR04001	thiol_BshB1	bacillithiol biosynthesis deacetylase BshB1. Members of this protein family are BshB1 (YpjG), an enzyme of bacillithiol biosynthesis; either BshB1 or BshB2 (YojG) must be present, and often both are present. Bacillithiol is a low-molecular-weight thiol, an analog of glutathione and mycothiol, and is found largely in the Firmicutes. [Biosynthesis of cofactors, prosthetic groups, and carriers, Glut…	0.0142906	125.6	0.49	0.79
TIGR03194	4hydrxCoA_A	4-hydroxybenzoyl-CoA reductase, alpha subunit. This model represents the largest chain, alpha, of the enzyme 4-hydroxybenzoyl-CoA reductase. In species capable of degrading various aromatic compounds by way of benzoyl-CoA, this enzyme can convert 4-hydroxybenzoyl-CoA to benzoyl-CoA.	0.0143654	126.278	0.6	0.85
TIGR03861	phenyl_ABC_PedC	alcohol ABC transporter, permease protein. Members of this protein family, part of a larger class of efflux-type ABC transport permease proteins, are found exclusively in genomic contexts with pyrroloquinoline-quinone (PQQ) biosynthesis enzymes and/or PQQ-dependent alcohol dehydrogenases, such as the phenylethanol dehydrogenase PedE of Pseudomonas putida U. Members include PedC, an apparent pheny…	0.0144353	57.6468	0.34	0.63
TIGR02089	TTC	tartrate dehydrogenase. Tartrate dehydrogenase catalyzes the oxidation of both meso- and (+)-tartrate as well as a D-malate. These enzymes are closely related to the 3-isopropylmalate and isohomocitrate dehydrogenases found in TIGR00169 and TIGR02088, respectively. [Energy metabolism, Other]	0.0157297	123.827	0.48	0.88
TIGR02990	ectoine_eutA	ectoine utilization protein EutA. Members of this protein family are EutA, a predicted arylmalonate decarboxylase found in a conserved ectoine utilization operon of species that include Sinorhizobium meliloti 1021 (where it is known to be induced by ectoine), Mesorhizobium loti and Silicibacter pomeroyi. It is missing from two other species with the other ectoine transport and utilization genes: …	0.0161287	86.7917	0.3	0.87
TIGR04492	VioB	iminophenyl-pyruvate dimer synthase VioB. Following the action of a flavin-dependent L-amino acid oxidase that converts L-tryptophan to indole-3-pyruvate imine, the enzymes VioB (this family), RebD, and StaD can ligate two molecules, forming a coupled iminophenyl-pyruvate dimer. In the violacein biosynthesis pathway, this compound is acted on by VioE before it cyclizes spontaneously to chromopyrr…	0.0165352	47.2644	0	0.07
TIGR02088	LEU3_arch	isopropylmalate/isohomocitrate dehydrogenases. This model represents a group of archaeal decarboxylating dehydrogenases which include the leucine biosynthesis enzyme 3-isopropylmalate dehydrogenase (LeuB, LEU3) and the methanogenic cofactor CoB biosynthesis enzyme isohomocitrate dehydrogenase (AksF). Both of these have been characterized in Methanococcus janaschii. Non-methanogenic archaea have o…	0.0165502	24.8838	0.16	0.33
TIGR01502	B_methylAsp_ase	methylaspartate ammonia-lyase. This model describes methylaspartate ammonia-lyase, also called beta-methylaspartase (EC 4.3.1.2). It follows methylaspartate mutase (composed of S and E subunits) in one of several possible pathways of glutamate fermentation. [Energy metabolism, Amino acids and amines, Energy metabolism, Fermentation]	0.017029	42.7942	0.02	0.14
TIGR03583	EF_0837	probable amidohydrolase EF_0837/AHA_3915. Members of this family of relatively uncommon proteins are found in both Gram-positive (e.g. Enterococcus faecalis) and Gram-negative (e.g. Aeromonas hydrophila) bacteria, as part of a cluster of conserved proteins. These proteins resemble aminohydrolases (see pfam01979), including dihydroorotases. The function is unknown. [Hypothetical proteins, Conserve…	0.0171138	51.8555	0.4	0.82
TIGR03249	KdgD	5-dehydro-4-deoxyglucarate dehydratase. 5-dehydro-4-deoxyglucarate dehydratase not only catalyzes the dehydration of the substrate (diol to ketone + water), but causes the decarboxylation of the intermediate product to yield 2-oxoglutarate semialdehyde (2,5-dioxopentanoate). The gene for the enzyme is usually observed in the vicinity of transporters and dehydratases handling D-galactarate and D-g…	0.0173757	20.7879	0.39	0.78
TIGR03314	Se_ssnA	putative selenium metabolism protein SsnA. Members of this protein family are found exclusively in genomes that contain putative set of labile selenium-dependent enzyme accessory proteins as well as homologs of a labile selenium-dependent purine hydroxylase. A mutant in this gene in Escherichia coli had improved stationary phase viability. The function is unknown.	0.017857	74.8751	0.54	0.77
TIGR00846	caca2	calcium/proton exchanger. The Ca2+:Cation Antiporter (CaCA) Family (TC 2.A.19)Proteins of the CaCA family are found ubiquitously, having been identified in animals, plants, yeast, archaea and widely divergent bacteria.All of the characterized animal proteins catalyze Ca2+:Na+ exchange although some also transport K+. The NCX1 plasma membrane protein exchanges 3 Na+ for 1 Ca2+. The E. coli ChaA pr…	0.0179044	85.8167	0.46	0.88
TIGR04141	TIGR04141	sporadically distributed protein, TIGR04141 family. This model describes a sporadically distributed conserved hypothetical protein in which complete members average over 500 amino acids in length, although matching sequences frequently are truncated or broken into tandem ORFs. Regular co-clustering with known markers of mobility (integrases, transposases, phage proteins, restriction enzymes, etc.…	0.0182785	45.7067	0.02	0.08
TIGR03871	ABC_peri_MoxJ_2	quinoprotein dehydrogenase-associated probable ABC transporter substrate-binding protein. This protein family, a sister family to TIGR03870, is found more broadly. It occurs a range of PQQ-biosynthesizing species, not just in known methanotrophs. Interpretation of evidence by homology and by direct experimental work suggest two different roles. By homology, this family appears to be the periplasm…	0.0190641	59.7487	0.3	0.63
TIGR01726	HEQRo_perm_3TM	amine acid ABC transporter, permease protein, 3-TM region, His/Glu/Gln/Arg/opine family. This model represents one of several classes of multiple membrane spanning regions found immediately N-terminal to the domain described by pfam00528, binding-protein-dependent transport systems inner membrane component. The region covered by this model generally is predicted to contain three transmembrane hel…	0.0194657	69.3364	0.69	0.98
TIGR04379	myo_inos_iolE	myo-inosose-2 dehydratase. Members of this family include the enzyme myo-inosose-2 dehydratase, product of the gene iolE, as found in inositol utilization cassettes in many species. [Energy metabolism, Sugars]	0.0205331	16.4189	0.66	0.85
TIGR03151	enACPred_II	putative enoyl-[acyl-carrier-protein] reductase II. This oxidoreductase of the 2-nitropropane dioxygenase family (pfam03060) is commonly found in apparent operons with genes involved in fatty acid biosynthesis. Furthermore, this genomic context generally includes the fabG 3-oxoacyl-[ACP] reductase and lacks the fabI enoyl-[ACP] reductase.	0.0208099	42.2807	0.8	0.82
TIGR03311	Se_dep_XDH	selenium-dependent xanthine dehydrogenase. Members of this protein resemble conventional xanthine dehydrogenase enzymes, which depend on molybdenum cofactor - molybdopterin bound to molybdate with two sulfur atoms as ligands. But all members of this family occur in species that contain markers for the biosynthesis of enzymes with a selenium-containing form of molybdenum cofactor. The member of th…	0.0222914	103.174	0.52	0.83
TIGR02483	PFK_mixed	phosphofructokinase. Members of this family that are characterized, save one, are phosphofructokinases dependent on pyrophosphate (EC 2.7.1.90) rather than ATP (EC 2.7.1.11). The exception is one of three phosphofructokinases from Streptomyces coelicolor. Family members are both bacterial and archaeal. [Energy metabolism, Glycolysis/gluconeogenesis]	0.0227203	23.3678	0.35	0.86
TIGR02249	integrase_gron	integron integrase. Members of this family are integrases associated with integrons (and super-integrons), which are systems for incorporating and expressing cassettes of laterally transferred DNA. Incorporation occurs at an attI site. A super-integron, as in Vibrio sp., may include over 100 cassettes. This family belongs to the phage integrase family (pfam00589) that also includes recombinases X…	0.0236755	52.9509	0.07	0.18
TIGR03027	pepcterm_export	putative polysaccharide export protein, PEP-CTERM sytem-associated. This protein family belongs to the larger set of polysaccharide biosynthesis/export proteins described by pfam02563. Members of this family are variable in either containing of lacking a 78-residue insert, but appear to fall within a single clade, nevertheless, where the regions in which the gene is found encode components of the…	0.0244387	78.4964	0.8	0.91
TIGR03990	Arch_GlmM	phosphoglucosamine mutase. The MMP1680 protein from Methanococcus maripaludis has been characterized as the archaeal protein responsible for the second step of UDP-GlcNAc biosynthesis. This GlmM protein catalyzes the conversion of glucosamine-6-phosphate to glucosamine-1-phosphate. The first-characterized bacterial GlmM protein is modeled by TIGR01455. These two families are members of the larger…	0.0252143	112.514	0.93	0.97
TIGR03970	Rv0697	dehydrogenase, Rv0697 family. This model describes a set of dehydrogenases belonging to the glucose-methanol-choline oxidoreductase (GMC oxidoreductase) family. Members of the present family are restricted to Actinobacterial genome contexts containing also members of families TIGR03962 and TIGR03969 (the mycofactocin system), and are proposed to be uniform in function.	0.0262369	77.4632	0.51	0.92
TIGR04018	Bthiol_YpdA	putative bacillithiol system oxidoreductase, YpdA family. Members of this protein family, including YpdA from Bacillus subtilis, are apparent oxidoreductases present only in species with an active bacillithiol system. They have been suggested actually to be thiol disulfide oxidoreductases (TDOR), although the evidence is incomplete. [Unknown function, Enzymes of unknown specificity]	0.026586	67.8446	0.27	0.62
TIGR03865	PQQ_CXXCW	PQQ-dependent catabolism-associated CXXCW motif protein. Members of this protein family have a CXXXCW motif, consistent with a possible role in redox cofactor binding. This protein family shows strong relationships by phylogenetic profiling and conserved gene neighborhoods with a transport system for alcohols metabolized by PQQ-dependent enzymes.	0.0279328	35.8406	0.33	0.48
TIGR01536	asn_synth_AEB	asparagine synthase (glutamine-hydrolyzing). This model describes the glutamine-hydrolysing asparagine synthase. A poorly conserved C-terminal extension was removed from the model. Bacterial members of the family tend to have a long, poorly conserved insert lacking from archaeal and eukaryotic sequences. Multiple isozymes have been demonstrated, such as in Bacillus subtilis. Long-branch members o…	0.0285563	64.2274	0.27	0.6
TIGR01265	tyr_nico_aTase	tyrosine/nicotianamine family aminotransferase. This subfamily of pyridoxal phosphate-dependent enzymes includes known examples of both tyrosine aminotransferase from animals and nicotianamine aminotransferase from barley.	0.0287558	2.26864	0.07	0.29
TIGR03313	Se_sel_red_Mo	probable selenate reductase, molybdenum-binding subunit. Our comparative genomics suggests this protein family to be a subunit of a selenium-dependent molybdenum hydroxylase, although the substrate is not specified. This protein is suggested by Bebien, et al., to be the molybdenum-binding subunit of a molydbopterin-containing selenate reductase. Xi, et al, however, show that mutation of this gene…	0.0291798	8.85908	0.18	0.26
TIGR01013	2a58	Phosphate:Na+ Symporter (PNaS) Family. [Transport and binding proteins, Cations and iron carrying compounds]	0.0299031	31.416	0.38	0.78
TIGR02021	BchM-ChlM	magnesium protoporphyrin O-methyltransferase. This model represents the S-adenosylmethionine-dependent O-methyltransferase responsible for methylation of magnesium protoporphyrin IX. This step is essentiasl for the biosynthesis of both chlorophyll and bacteriochlorophyll. This model encompasses two closely related clades, from cyanobacteria (and plants) where it is called ChlM and other photosynt…	0.0304767	53.8637	0.72	0.65
TIGR02441	fa_ox_alpha_mit	fatty acid oxidation complex, alpha subunit, mitochondrial. Members represent alpha subunit of mitochondrial multifunctional fatty acid degradation enzyme complex. Subunit activities include: enoyl-CoA hydratase (EC 4.2.1.17) & 3-hydroxyacyl-CoA dehydrogenase (EC 1.1.1.35). Some characterization in human (SP:P40939), pig (SP:Q29554), and rat (SP:Q64428). The beta subunit has activity: acetyl-CoA …	0.0313995	21.8167	0.23	0.51
TIGR03874	4cys_cytochr	c-type cytochrome, methanol metabolism-related. This family represents a c-type cytochrome related to (but excluding) cytochrome c-555 of Methylococcus capsulatus. Members contain four invariant Cys residues, including two from a heme-binding motif shared with c-555, and two others.	0.0313995	39.9113	0.28	0.51
TIGR03648	Na_symport_lg	probable sodium:solute symporter, VC_2705 subfamily. This family belongs to a larger family of transporters of the sodium:solute symporter superfamily, TC 2.A.21. Members of this strictly bacterial protein subfamily are found almost invariably immediately downstream from a member of family TIGR03647. Occasionally, the two genes are fused.	0.031599	12.425	0.5	0.51
TIGR03226	PhnU	2-aminoethylphosphonate ABC transporter, permease protein. This ABC transporter permease (membrane-spanning) component is found in a region of the salmonella typhimurium LT2 genome responsible for the catabolism of 2-aminoethylphosphonate via the phnWX pathway (GenProp0238).	0.032023	8.39674	0.73	0.79
TIGR03467	HpnE	squalene-associated FAD-dependent desaturase. The sequences in this family are members of the pfam01593 superfamily of flavin-containing amine oxidases which include the phytoene desaturases. These sequences also include a FAD-dependent oxidoreductase domain, pfam01266. The genes of the family modeled here are generally in the same locus with genes involved in the biosynthesis and elaboration of …	0.032023	24.6067	0.31	0.37
TIGR04269	SAM_SPASM_FxsB	radical SAM/SPASM domain protein, FxsB family. This model describes a radical SAM (pfam04055)/SPASM domain (TIGR04085) fusion subfamily distinct from PqqE, MftC, anaerobic sulfatase maturases, and other peptide maturases. The combined region described in this model can itself be fused to another domain, such as TIGR04267, or stand alone. Members occurring in the same cassette as a member of famil…	0.0330704	90.2543	0.01	0.12
TIGR03645	glyox_marine	lactoylglutathione lyase family protein. Members of this protein family share homology with lactoylglutathione lyase (glyoxalase I) and are found mainly in marine members of the gammaproteobacteria, including CPS_0532 from Colwellia psychrerythraea 34H. This family excludes a well-separated, more narrowly distributed paralogous family, exemplified by CPS_3492 from C. psychrerythraea. The function…	0.0336191	50.4369	0.08	0.28
TIGR01372	soxA	sarcosine oxidase, alpha subunit family, heterotetrameric form. This model describes the alpha subunit of a family of known and putative heterotetrameric sarcosine oxidases. Five operons of such oxidases are found in Mesorhizobium loti and three in Agrobacterium tumefaciens, a high enough copy number to suggest that not all members are share the same function. The model is designated as subfamily…	0.0351654	4.29274	0.77	0.95
TIGR01800	cit_synth_II	2-methylcitrate synthase/citrate synthase II. Members of this family are dimeric enzymes with activity as 2-methylcitrate synthase, citrate synthase, or both. Many Gram-negative species have a hexameric citrate synthase, termed citrate synthase I (TIGR01798). Members of this family (TIGR01800) appear as a second citrate synthase isozyme but typically are associated with propionate metabolism and …	0.0359136	62.389	0.39	0.9
TIGR03164	UHCUDC	OHCU decarboxylase. Previously thought to only proceed spontaneously, the decarboxylation of 2-oxo-4-hydroxy-4-carboxy--5-ureidoimidazoline (OHCU) has been recently been shown to be catalyzed by this enzyme in Mus musculus. Homologs of this enzyme are found adjacent to and fused with uricase in a number of prokaryotes and are represented by this model.	0.0367366	22.6234	0.8	0.95
TIGR02438	catachol_actin	catechol 1,2-dioxygenase, Actinobacterial. Members of this family are catechol 1,2-dioxygenases of the Actinobacteria. They are more closely related to actinobacterial chlorocatechol 1,2-dioxygenases than to proteobacterial catechol 1,2-dioxygenases, and so are built in this separate model. The member from Rhodococcus rhodochrous NCIMB 13259 (GB|AAC33003.1) is described as a homodimer with bound …	0.0374349	68.8298	0.18	0.44
TIGR01263	4HPPD	4-hydroxyphenylpyruvate dioxygenase. This protein oxidizes 4-hydroxyphenylpyruvate, a tyrosine and phenylalanine catabolite, to homogentisate. Homogentisate can undergo a further non-enzymatic oxidation and polymerization into brown pigments that protect some bacterial species from light. A similar process occurs spontaneously in blood and is hemolytic (see . In some bacterial species, this enzym…	0.0375098	9.90869	0.5	1
TIGR02125	CytB-hydogenase	Ni/Fe-hydrogenase, b-type cytochrome subunit. This model describes a family of cytochrome b proteins which appear to be specific for nickel-iron hydrogenase complexes. Every genome which contains a member of this family posesses a Ni/Fe hydrogenase according to Genome Properties (GenProp0177), and most are gene clustered with other hydrogenase components. Some Ni/Fe hydrogenase-containing species…	0.0378589	50.0472	0.66	0.86
TIGR02823	oxido_YhdH	putative quinone oxidoreductase, YhdH/YhfP family. This model represents a subfamily of pfam00107 as defined by Pfam, a superfamily in which some members are zinc-binding medium-chain alcohol dehydrogenases while others are quinone oxidoreductases with no bound zinc. This subfamily includes proteins studied crystallographically for insight into function: YhdH from Escherichia coli and YhfP from B…	0.0380584	62.3296	0.53	0.61
TIGR01552	phd_fam	prevent-host-death family protein. This model recognizes a region of about 55 amino acids toward the N-terminal end of bacterial proteins of about 85 amino acids in length. The best-characterized member is prevent-host-death (phd) of bacteriophage P1, the antidote partner of death-on-curing (doc) (TIGR01550) in an addiction module. Addiction modules prevent plasmid curing by killing the host cell…	0.0383328	26.7546	0.55	0.93
TIGR00221	nagA	N-acetylglucosamine-6-phosphate deacetylase. [Central intermediary metabolism, Amino sugars]	0.0392057	32.7755	0.66	0.84
TIGR03600	phage_DnaB	phage replicative helicase, DnaB family, HK022 subfamily. Members of this family are phage (or prophage-region) homologs of the bacterial homohexameric replicative helicase DnaB. Some phage may rely on host DnaB, while others encode their own verions. This model describes the largest phage-specific clade among the close homologs of DnaB, but there are, or course, other DnaB homologs from phage th…	0.0414503	38.2221	0.25	0.42
TIGR02360	pbenz_hydroxyl	4-hydroxybenzoate 3-monooxygenase. Members of this family are the enzyme 4-hydroxybenzoate 3-monooxygenase, also called p-hydroxybenzoate hydroxylase. It converts 4-hydroxybenzoate + NADPH + molecular oxygen to protocatechuate + NADPH + water. It contains monooxygenase (pfam01360) and FAD binding (pfam01494) domains. Pathways that contain this enzyme include the protocatechuate 4,5-degradation pa…	0.0434704	52.8739	0.56	0.95
TIGR03030	CelA	cellulose synthase catalytic subunit (UDP-forming). Cellulose synthase catalyzes the beta-1,4 polymerization of glucose residues in the formation of cellulose. In bacteria, the substrate is UDP-glucose. The synthase consists of two subunits (or domains in the frequent cases where it is encoded as a single polypeptide), the catalytic domain modelled here and the regulatory domain (pfam03170). The …	0.0435702	74.3332	0.83	0.84
TIGR04558	SoxH_rel_PQQ_1	quinoprotein relay system zinc metallohydrolase 1. By homology, members are Zn metallohydrolases in the same family as the SoxH protein associated with sulfate metabolism, Bacillus cereus beta-lactamase II (see PDB:1bc2), and, more distantly, hydroxyacylglutathione hydrolase (glyoxalase II). All members occur in genomes with both PQQ biosynthesis and a PQQ-dependent (quinoprotein) dehydrogenase t…	0.046563	115.203	0.4	0.86
TIGR04471	rSAM_mob_pairA	radical SAM mobile pair protein A. Members of this family are the upstream member (A) of a pair of tandem-encoded radical SAM enzymes. Most of these radical SAM gene pairs have an additional upstream regulatory gene in the MarR family. Examples of high sequence identity (over 96 percent) from cassettes in several Treponema species of the oral cavity to those in multiple Firmicutes in the gut micr…	0.046962	63.359	0.17	0.27
TIGR04074	bacter_Hen1	3' terminal RNA ribose 2'-O-methyltransferase Hen1. Members of this protein family are bacterial Hen1, a 3' terminal RNA ribose 2'-O-methyltransferase that acts in bacterial RNA repair. All members of the seed alignment belong to a cassette with the RNA repair enzyme polynucleotide kinase-phosphatase (Pnkp). Chemically similar Hen1 in eukaryotes acts instead on small regulatory RNAs. [Transcripti…	0.0474858	51.0124	0.02	0.1
TIGR00744	ROK_glcA_fam	ROK family protein (putative glucokinase). This model models one branch of the ROK superfamily of proteins. The three members of the seed alignment for this model all have experimental evidence for activity as glucokinase, but the set of related proteins is crowded with paralogs of different or unknown function. Proteins scoring above the trusted_cutoff will show strong similarity to at least one…	0.0486579	15.5003	0.79	0.88
COG0068	HypF	Hydrogenase maturation factor HypF (carbamoyltransferase) [Posttranslational modification, protein turnover, chaperones].	0	22.4574	0.1	0.35
COG0298	HypC	Hydrogenase maturation factor [Posttranslational modification, protein turnover, chaperones].	0	30.0347	0.1	0.36
COG0309	HypE	Hydrogenase maturation factor [Posttranslational modification, protein turnover, chaperones].	0	26.1022	0.1	0.36
COG0326	HtpG	Molecular chaperone, HSP90 family [Posttranslational modification, protein turnover, chaperones].	0	102.96	0.41	0.73
COG0374	HyaB	Ni,Fe-hydrogenase I large subunit [Energy production and conversion].	0	21.3966	0.1	0.32
COG0375	HybF	Hydrogenase maturation metallochaperone HypA/HybF, involved in Ni insertion [Posttranslational modification, protein turnover, chaperones].	0	25.5691	0.1	0.34
COG0409	HypD	Hydrogenase maturation factor [Posttranslational modification, protein turnover, chaperones].	0	36.1477	0.1	0.37
COG0680	HyaD	Ni,Fe-hydrogenase maturation factor [Energy production and conversion].	0	12.5941	0.1	0.29
COG1348	NifH	Nitrogenase subunit NifH, an ATPase [Inorganic ion transport and metabolism].	0	150.037	0.25	0.92
COG1740	HyaA	Ni,Fe-hydrogenase I small subunit [Energy production and conversion].	0	23.2014	0.1	0.34
COG1969	HyaC	Ni,Fe-hydrogenase I cytochrome b subunit [Energy production and conversion].	0	9.65977	0.09	0.29
COG2192	COG2192	Predicted carbamoyl transferase, NodU family [General function prediction only].	0	113.277	0.24	0.72
COG2515	Acd	1-aminocyclopropane-1-carboxylate deaminase/D-cysteine desulfhydrase, PLP-dependent ACC family [Amino acid transport and metabolism].	0	72.29	0.33	0.66
COG2710	NifD	Nitrogenase molybdenum-iron protein, alpha and beta chains [Inorganic ion transport and metabolism].	0	158.332	0.25	0.94
COG3510	CmcI	Cephalosporin hydroxylase [Defense mechanisms].	0	6.96579	0.1	0.39
COG3602	COG3602	Uncharacterized protein [Function unknown].	0	36.3293	0.18	0.58
COG3604	FhlA	Transcriptional regulator containing GAF, AAA-type ATPase, and DNA-binding Fis domains [Transcription, Signal transduction mechanisms].	0	164.808	0.23	0.93
COG4231	IorA	TPP-dependent indolepyruvate ferredoxin oxidoreductase, alpha subunit [Energy production and conversion].	0	120.22	0.34	0.75
COG4669	EscJ	Type III secretory pathway, lipoprotein EscJ [Intracellular trafficking, secretion, and vesicular transport].	0	60.313	0.06	0.49
COG4789	EscV	Type III secretory pathway, component EscV [Intracellular trafficking, secretion, and vesicular transport].	0	69.7319	0.07	0.5
COG4790	EscR	Type III secretory pathway, component EscR [Intracellular trafficking, secretion, and vesicular transport].	0	76.9529	0.06	0.5
COG4791	EscT	Type III secretory pathway, component EscT [Intracellular trafficking, secretion, and vesicular transport].	0	69.8181	0.07	0.5
COG5420	COG5420	Uncharacterized protein [Function unknown].	0	132.939	0.09	0.75
COG5554	NifT	Nitrogen fixation protein [Secondary metabolites biosynthesis, transport and catabolism].	0	155.334	0.1	0.94
COG4794	EscS	Type III secretory pathway, component EscS [Intracellular trafficking, secretion, and vesicular transport].	3.35775e-13	77.2314	0.06	0.48
COG4792	EscU	Type III secretory pathway, component EscU [Intracellular trafficking, secretion, and vesicular transport].	1.00763e-12	58.802	0.05	0.4
COG1262	YfmG	Formylglycine-generating enzyme, required for sulfatase activity, contains SUMF1/FGE domain [Posttranslational modification, protein turnover, chaperones].	2.18284e-11	52.2645	0.77	0.81
COG3214	YcaQ	Uncharacterized conserved protein YcaQ, contains winged helix DNA-binding domain [General function prediction only].	4.36507e-11	60.7393	0.49	0.9
COG3412	DhaM	PTS-EIIA-like component DhaM of the dihydroxyacetone kinase DhaKLM complex [Signal transduction mechanisms].	5.57508e-11	91.408	0.1	0.67
COG3903	COG3903	Predicted ATPase [General function prediction only].	6.21335e-11	100.828	0.18	0.67
COG5605	COG5605	Cytochrome c oxidase subunit IV [Energy production and conversion].	8.49722e-11	144.607	0.2	0.86
COG1030	NfeD	Membrane-bound serine protease (ClpP class) [Posttranslational modification, protein turnover, chaperones].	1.0645e-10	113.619	0.11	0.65
COG4297	YjlB	Uncharacterized protein YjlB, cupin superfamily [Function unknown].	1.44746e-10	79.8415	0.25	0.79
COG5564	COG5564	Predicted TIM-barrel enzyme [Function unknown].	1.63229e-10	124.461	0.11	0.77
COG3710	CadC1	DNA-binding winged helix-turn-helix (wHTH) domain [Transcription].	4.62522e-10	87.0482	0.26	0.77
COG4275	ChrB1	Chromate resistance protein ChrB1 [Inorganic ion transport and metabolism].	4.92773e-10	216.097	0.33	0.98
COG3047	OmpW	Outer membrane protein W [Cell wall/membrane/envelope biogenesis].	5.23022e-10	91.0228	0.56	0.56
COG4689	Adc	Acetoacetate decarboxylase [Secondary metabolites biosynthesis, transport and catabolism].	6.46442e-10	82.6389	0.23	0.5
COG4454	COG4454	Uncharacterized copper-binding protein, cupredoxin-like subfamily [General function prediction only].	6.6429e-10	50.4559	0.38	0.75
COG1982	LdcC	Arginine/lysine/ornithine decarboxylase [Amino acid transport and metabolism].	6.89095e-10	27.8854	0.31	0.47
COG1141	Fer	Ferredoxin [Energy production and conversion].	8.06465e-10	89.4104	0.09	0.62
COG1574	YtcJ	Predicted amidohydrolase YtcJ [General function prediction only].	8.66058e-10	35.6104	0.59	0.79
COG0655	WrbA	Multimeric flavodoxin WrbA [Energy production and conversion].	9.04172e-10	73.3738	0.81	0.86
COG4641	COG4641	Spore maturation protein CgeB [Cell cycle control, cell division, chromosome partitioning].	1.58964e-09	138.675	0.17	0.69
COG3344	YkfC	Retron-type reverse transcriptase [Mobilome: prophages, transposons].	1.81772e-09	109.741	0.13	0.47
COG1643	HrpA	HrpA-like RNA helicase [Translation, ribosomal structure and biogenesis].	2.00013e-09	75.5461	0.9	0.94
COG0643	CheA	Chemotaxis protein histidine kinase CheA [Cell motility, Signal transduction mechanisms].	3.82662e-09	66.9957	0.66	0.85
COG4336	YcsI	Uncharacterized protein YcsI, UPF0317 family [Function unknown].	4.08677e-09	69.9095	0.29	0.49
COG0191	Fba	Fructose/tagatose bisphosphate aldolase [Carbohydrate transport and metabolism].	5.35728e-09	147.14	0.65	0.85
COG2022	ThiG	Thiamin biosynthesis thiazole synthase ThiGH, ThiG subunit [Coenzyme transport and metabolism].	5.43895e-09	54.6188	0.87	0.84
COG4922	COG4922	Predicted SnoaL-like aldol condensation-catalyzing enzyme [General function prediction only].	6.1952e-09	37.3857	0.26	0.5
COG2104	ThiS	Sulfur carrier protein ThiS (thiamine biosynthesis) [Coenzyme transport and metabolism].	7.12993e-09	72.659	0.87	0.84
COG1276	PcoD	Putative copper export protein [Inorganic ion transport and metabolism].	7.55645e-09	61.1493	0.31	0.73
COG1317	FliH	Flagellar biosynthesis/type III secretory pathway protein FliH [Cell motility, Intracellular trafficking, secretion, and vesicular transport].	8.52142e-09	64.1907	0.14	0.49
COG1260	INO1	Myo-inositol-1-phosphate synthase [Lipid transport and metabolism].	8.91165e-09	23.1473	0.17	0.5
COG4886	LRR	Leucine-rich repeat (LRR) protein [Transcription].	9.22625e-09	4.59773	0.11	0.38
COG0422	ThiC	Thiamine biosynthesis protein ThiC [Coenzyme transport and metabolism].	9.2323e-09	78.2242	0.71	0.86
COG0641	AslB	Sulfatase maturation enzyme AslB, radical SAM superfamily [Posttranslational modification, protein turnover, chaperones].	1.26959e-08	85.4863	0.1	0.39
COG5446	CbtA	Uncharacterized membrane protein, predicted cobalt tansporter CbtA [General function prediction only].	3.09457e-08	20.6165	0.63	0.49
COG0145	HyuA	N-methylhydantoinase A/oxoprolinase/acetone carboxylase, beta subunit [Amino acid transport and metabolism, Secondary metabolites biosynthesis, transport and catabolism].	3.27002e-08	89.045	0.68	0.91
COG3335	COG3335	Transposase [Mobilome: prophages, transposons].	3.37287e-08	105.704	0.11	0.26
COG3467	NimA	Nitroimidazol reductase NimA or a related FMN-containing flavoprotein, pyridoxamine 5'-phosphate oxidase superfamily [Defense mechanisms].	4.05047e-08	53.1754	0.45	0.82
COG3338	Cah	Carbonic anhydrase [Inorganic ion transport and metabolism].	4.06862e-08	5.68909	0.1	0.4
COG3415	COG3415	Transposase [Mobilome: prophages, transposons].	4.88538e-08	102.307	0.16	0.4
COG1296	AzlC	Predicted branched-chain amino acid permease (azaleucine resistance) [Amino acid transport and metabolism].	4.91562e-08	21.8358	0.74	0.92
COG3546	CotJC	Mn-containing catalase (includes spore coat protein CotJC) [Inorganic ion transport and metabolism].	7.1753e-08	17.4625	0.3	0.53
COG3328	IS285	Transposase (or an inactivated derivative) [Mobilome: prophages, transposons].	1.06601e-07	89.1165	0.16	0.48
COG0677	WecC	UDP-N-acetyl-D-mannosaminuronate dehydrogenase [Cell wall/membrane/envelope biogenesis].	1.08113e-07	81.7645	0.48	0.84
COG1944	YcaO	Ribosomal protein S12 methylthiotransferase accessory factor YcaO [Translation, ribosomal structure and biogenesis].	1.68341e-07	64.2462	0.42	0.81
COG3516	COG3516	Predicted component of the type VI protein secretion system [Intracellular trafficking, secretion, and vesicular transport].	1.77114e-07	52.4514	0.18	0.58
COG5441	COG5441	Uncharacterized protein, UPF0261 family [Function unknown].	1.83769e-07	152.351	0.29	0.83
COG2770	HAMP	HAMP domain [Signal transduction mechanisms].	1.89426e-07	106.437	0.22	0.64
COG4950	YciW1	N-terminal domain of uncharacterized protein YciW (function unknown) [Function unknown].	2.33742e-07	17.875	0.22	0.57
COG3520	COG3520	Predicted component of the type VI protein secretion system [Intracellular trafficking, secretion, and vesicular transport].	2.41939e-07	48.7066	0.18	0.58
COG3522	COG3522	Predicted component of the type VI protein secretion system [Intracellular trafficking, secretion, and vesicular transport].	2.56732e-07	47.8378	0.18	0.57
COG3519	COG3519	Type VI protein secretion system component VasA [Intracellular trafficking, secretion, and vesicular transport].	2.60241e-07	52.9254	0.18	0.57
COG2187	COG2187	Aminoglycoside phosphotransferase family enzyme [General function prediction only].	2.6263e-07	56.128	0.26	0.46
COG1505	PreP	Prolyl oligopeptidase PreP, S9A serine peptidase family [Amino acid transport and metabolism].	2.69164e-07	105.001	0.19	0.83
COG3232	HpaF	5-carboxymethyl-2-hydroxymuconate isomerase [Amino acid transport and metabolism].	3.22162e-07	89.6369	0.31	0.66
COG3518	COG3518	Predicted component of the type VI protein secretion system [Intracellular trafficking, secretion, and vesicular transport].	3.24885e-07	53.7501	0.18	0.58
COG2130	CurA	NADPH-dependent curcumin reductase CurA [Secondary metabolites biosynthesis, transport and catabolism, General function prediction only].	3.45455e-07	42.1904	0.43	0.46
COG1319	CoxM	CO or xanthine dehydrogenase, FAD-binding subunit [Energy production and conversion].	3.4969e-07	158.441	0.63	0.92
COG3482	COG3482	Uncharacterized protein [Function unknown].	3.81452e-07	7.30619	0.25	0.58
COG1858	MauG	Cytochrome c peroxidase [Posttranslational modification, protein turnover, chaperones].	4.44675e-07	90.8816	0.44	0.8
COG3517	COG3517	Predicted component of the type VI protein secretion system [Intracellular trafficking, secretion, and vesicular transport].	5.59322e-07	52.4168	0.18	0.58
COG3619	YoaK	Uncharacterized membrane protein YoaK, UPF0700 family [Function unknown].	5.73843e-07	38.6767	0.74	0.72
COG0836	CpsB	Mannose-1-phosphate guanylyltransferase [Cell wall/membrane/envelope biogenesis].	6.50375e-07	55.6094	0.89	0.91
COG3387	SGA1	Glucoamylase (glucan-1,4-alpha-glucosidase), GH15 family [Carbohydrate transport and metabolism].	8.1312e-07	64.6843	0.47	0.72
COG5485	COG5485	Predicted ester cyclase [General function prediction only].	1.03304e-06	88.9119	0.4	0.8
COG2372	CopC	Copper-binding protein CopC (methionine-rich) [Inorganic ion transport and metabolism].	1.04362e-06	64.8028	0.32	0.75
COG0788	PurU	Formyltetrahydrofolate hydrolase [Nucleotide transport and metabolism].	1.32132e-06	42.7905	0.71	0.84
COG3486	IucD	Lysine/ornithine N-monooxygenase [Secondary metabolites biosynthesis, transport and catabolism].	1.4042e-06	83.4341	0.14	0.65
COG3455	COG3455	Type VI protein secretion system component VasF [Intracellular trafficking, secretion, and vesicular transport].	1.44323e-06	42.1901	0.19	0.58
COG3536	COG3536	Uncharacterized conserved protein, DUF971 family [Function unknown].	1.6571e-06	40.0195	0.82	0.93
COG2440	FixX	Ferredoxin-like protein FixX [Energy production and conversion].	1.67071e-06	166.912	0.35	0.95
COG4949	COG4949	Uncharacterized membrane-anchored protein [Function unknown].	2.95089e-06	51.8238	0.47	0.81
COG2352	Ppc	Phosphoenolpyruvate carboxylase [Energy production and conversion].	3.11272e-06	23.0523	0.35	0.4
COG3004	NhaA	Na+/H+ antiporter NhaA [Energy production and conversion, Inorganic ion transport and metabolism].	3.36985e-06	20.0797	0.58	0.49
COG3456	COG3456	Predicted component of the type VI protein secretion system, contains a FHA domain [Signal transduction mechanisms, Intracellular trafficking, secretion, and vesicular transport].	3.7752e-06	55.6969	0.19	0.6
COG3408	GDB1	Glycogen debranching enzyme (alpha-1,6-glucosidase) [Carbohydrate transport and metabolism].	4.21987e-06	171.262	0.39	0.91
COG0351	ThiD	Hydroxymethylpyrimidine/phosphomethylpyrimidine kinase [Coenzyme transport and metabolism].	4.85815e-06	71.6537	0.94	0.89
COG5351	COG5351	Uncharacterized protein [Function unknown].	5.49945e-06	43.2997	0.1	0.4
COG1529	CoxL	CO or xanthine dehydrogenase, Mo-binding subunit [Energy production and conversion].	5.52063e-06	131.73	0.67	0.91
COG1838	FumA	Tartrate dehydratase beta subunit/Fumarate hydratase class I, C-terminal domain [Energy production and conversion].	5.6144e-06	55.2886	0.52	0.7
COG4107	PhnK	ABC-type phosphonate transport system, ATPase component [Inorganic ion transport and metabolism].	6.1952e-06	68.3667	0.6	0.92
COG3509	LpqC	Poly(3-hydroxybutyrate) depolymerase [Secondary metabolites biosynthesis, transport and catabolism].	7.03917e-06	92.215	0.53	0.92
COG4778	PhnL	Alpha-D-ribose 1-methylphosphonate 5-triphosphate synthase subunit PhnL [Inorganic ion transport and metabolism].	7.7924e-06	69.8126	0.6	0.93
COG2766	PrkA	Predicted Ser/Thr protein kinase [Signal transduction mechanisms].	8.1191e-06	122.464	0.34	0.95
COG2068	MocA	CTP:molybdopterin cytidylyltransferase MocA [Coenzyme transport and metabolism].	8.83905e-06	104.294	0.63	0.87
COG3063	PilF	Tfp pilus assembly protein PilF [Cell motility, Extracellular structures].	8.95702e-06	77.5474	0.3	0.7
COG1027	AspA	Aspartate ammonia-lyase [Amino acid transport and metabolism].	9.37145e-06	52.6141	0.4	0.54
COG3523	IcmF	Type VI protein secretion system component VasK [Intracellular trafficking, secretion, and vesicular transport].	9.58018e-06	51.4003	0.19	0.58
COG2333	ComEC	Metal-dependent hydrolase, beta-lactamase superfamily II [General function prediction only].	1.00611e-05	47.3987	0.09	0.23
COG1429	CobN	Cobalamin biosynthesis protein CobN, Mg-chelatase [Coenzyme transport and metabolism].	1.11502e-05	94.1324	0.82	0.95
COG3534	AbfA	Alpha-L-arabinofuranosidase [Carbohydrate transport and metabolism].	1.37093e-05	8.74722	0.25	0.53
COG3157	Hcp	Type VI protein secretion system component Hcp (secreted cytotoxin) [Intracellular trafficking, secretion, and vesicular transport].	1.41873e-05	54.4983	0.19	0.58
COG3960	Gcl	Glyoxylate carboligase [Secondary metabolites biosynthesis, transport and catabolism].	1.48649e-05	57.847	0.22	0.58
COG3627	PhnJ	Alpha-D-ribose 1-methylphosphonate 5-phosphate C-P lyase [Inorganic ion transport and metabolism].	1.6698e-05	77.2539	0.58	0.91
COG3173	YcbJ	Predicted kinase, aminoglycoside phosphotransferase (APT) family [General function prediction only].	1.76206e-05	73.9067	0.48	0.75
COG0348	NapH	Polyferredoxin [Energy production and conversion].	1.87762e-05	167.424	0.68	0.96
COG4784	COG4784	Putative Zn-dependent protease [General function prediction only].	1.87792e-05	68.7206	0.96	0.93
COG3626	PhnI	Alpha-D-ribose 1-methylphosphonate 5-triphosphate synthase subunit PhnI [Inorganic ion transport and metabolism].	1.99287e-05	72.0221	0.59	0.93
COG1384	LysS	Lysyl-tRNA synthetase, class I [Translation, ribosomal structure and biogenesis].	2.13414e-05	17.4828	0.75	0.49
COG3631	YesE	Ketosteroid isomerase-related protein [General function prediction only].	2.1538e-05	56.8577	0.47	0.84
COG1055	ArsB	Na+/H+ antiporter NhaD or related arsenite permease [Inorganic ion transport and metabolism].	2.33288e-05	41.0888	0.49	0.6
COG1937	FrmR	DNA-binding transcriptional regulator, FrmR family [Transcription].	2.3955e-05	74.7285	0.64	0.84
COG2368	YoaI	Aromatic ring hydroxylase [Secondary metabolites biosynthesis, transport and catabolism].	2.61602e-05	26.3494	0.2	0.44
COG3913	SciT	Uncharacterized protein [Function unknown].	2.64899e-05	25.7161	0.18	0.51
COG3624	PhnG	Alpha-D-ribose 1-methylphosphonate 5-triphosphate synthase subunit PhnG [Inorganic ion transport and metabolism].	3.05525e-05	74.5913	0.6	0.94
COG3625	PhnH	Alpha-D-ribose 1-methylphosphonate 5-triphosphate synthase subunit PhnH [Inorganic ion transport and metabolism].	3.05525e-05	74.5913	0.6	0.94
COG2363	YgdD	Uncharacterized membrane protein YgdD, TMEM256/DUF423 family [Function unknown].	3.21255e-05	68.1296	0.81	0.87
COG2079	PrpD	2-methylcitrate dehydratase PrpD [Carbohydrate transport and metabolism].	3.22767e-05	60.4804	0.52	0.79
COG3713	OmpV	Outer membrane scaffolding protein for murein synthesis, MipA/OmpV family [Cell wall/membrane/envelope biogenesis].	3.33052e-05	14.9092	0.49	0.72
COG4119	COG4119	Predicted NTP pyrophosphohydrolase, NUDIX family [Nucleotide transport and metabolism, General function prediction only].	3.53925e-05	60.7661	0.16	0.83
COG2021	MET2	Homoserine acetyltransferase [Amino acid transport and metabolism].	3.69655e-05	57.2594	0.45	0.56
COG3025	PPPi	Inorganic triphosphatase YgiF, contains CYTH and CHAD domains [Inorganic ion transport and metabolism].	3.7026e-05	40.2616	0.29	0.44
COG1285	SapB	Uncharacterized membrane protein YhiD, involved in acid resistance [Function unknown].	3.84175e-05	159.583	0.81	0.95
COG4032	COG4032	Sulfopyruvate decarboxylase, TPP-binding subunit (coenzyme M biosynthesis) [Coenzyme transport and metabolism].	4.35298e-05	98.274	0.13	0.35
COG2719	SpoVR	Stage V sporulation protein SpoVR/YcgB, involved in spore cortex formation (function unknown) [Cell cycle control, cell division, chromosome partitioning].	4.41347e-05	127.421	0.34	0.95
COG3594	NolL	Fucose 4-O-acetylase or related acetyltransferase [Carbohydrate transport and metabolism].	5.05477e-05	76.9384	0.07	0.24
COG1020	EntF	Non-ribosomal peptide synthetase component F [Secondary metabolites biosynthesis, transport and catabolism].	5.27257e-05	94.792	0.48	0.82
COG0561	Cof	Hydroxymethylpyrimidine pyrophosphatase and other HAD family phosphatases [Coenzyme transport and metabolism, General function prediction only].	5.36938e-05	114.419	0.47	0.84
COG1864	NUC1	DNA/RNA endonuclease G, NUC1 [Nucleotide transport and metabolism].	5.6144e-05	31.713	0.21	0.33
COG3638	PhnC	ABC-type phosphate/phosphonate transport system, ATPase component [Inorganic ion transport and metabolism].	5.76868e-05	60.8514	0.63	0.92
COG3511	PlcC	Phospholipase C [Cell wall/membrane/envelope biogenesis].	5.81103e-05	1.4029	0.11	0.38
COG2862	YqhA	Uncharacterized membrane protein YqhA [Function unknown].	6.02882e-05	24.9898	0.55	0.65
COG1294	AppB	Cytochrome bd-type quinol oxidase, subunit 2 [Energy production and conversion].	6.49467e-05	75.6022	0.88	0.94
COG0437	HybA	Fe-S-cluster-containing dehydrogenase component [Energy production and conversion].	6.5098e-05	83.0804	0.39	0.61
COG1234	ElaC	Ribonuclease BN, tRNA processing enzyme [Translation, ribosomal structure and biogenesis].	8.27337e-05	55.6375	0.28	0.56
COG5640	COG5640	Secreted trypsin-like serine protease [Posttranslational modification, protein turnover, chaperones].	8.58495e-05	45.4382	0.28	0.64
COG3435	COG3435	Gentisate 1,2-dioxygenase [Secondary metabolites biosynthesis, transport and catabolism].	8.96912e-05	97.6553	0.16	0.34
COG2335	FAS1	Uncaracterized surface protein containing fasciclin (FAS1) repeats [General function prediction only].	9.8494e-05	21.7266	0.6	0.91
COG3437	RpfG	Response regulator c-di-GMP phosphodiesterase, RpfG family, contains REC and HD-GYP domains [Signal transduction mechanisms].	0.000101307	55.993	0.48	0.63
COG2808	PaiB	Predicted FMN-binding regulatory protein PaiB [Signal transduction mechanisms].	0.000104756	70.1227	0.4	0.63
COG2984	COG2984	ABC-type uncharacterized transport system, periplasmic component [General function prediction only].	0.000107388	47.932	0.6	0.79
COG3843	VirD2	Type IV secretory pathway, VirD2 components (relaxase) [Intracellular trafficking, secretion, and vesicular transport].	0.000108507	71.6612	0.3	0.51
COG4126	Dcg1	Asp/Glu/hydantoin racemase [Amino acid transport and metabolism].	0.000110594	86.7117	0.57	0.94
COG3062	NapD	Cytoplasmic chaperone NapD for the signal peptide of periplasmic nitrate reductase NapAB [Posttranslational modification, protein turnover, chaperones].	0.000111199	14.0728	0.22	0.42
COG3696	CusA	Cu/Ag efflux pump CusA [Inorganic ion transport and metabolism].	0.000115494	45.4953	0.39	0.43
COG3436	COG3436	Transposase [Mobilome: prophages, transposons].	0.000121605	94.3888	0.51	0.84
COG1178	FbpB	ABC-type Fe3+ transport system, permease component [Inorganic ion transport and metabolism].	0.000129561	35.983	0.84	0.91
COG0158	Fbp	Fructose-1,6-bisphosphatase [Carbohydrate transport and metabolism].	0.000144171	58.9011	0.54	0.56
COG3284	AcoR	Transcriptional regulator of acetoin/glycerol metabolism [Transcription].	0.000150312	60.291	0.59	0.86
COG3515	COG3515	Predicted component of the type VI protein secretion system [Intracellular trafficking, secretion, and vesicular transport].	0.000165074	28.1823	0.14	0.47
COG0535	SkfB	Radical SAM superfamily enzyme, MoaA/NifB/PqqE/SkfB family [General function prediction only].	0.000174966	158.28	0.5	0.96
COG3664	XynB	Beta-xylosidase [Carbohydrate transport and metabolism].	0.000178929	100.723	0.12	0.61
COG2718	YeaH	Uncharacterized conserved protein YeaH/YhbH, required for sporulation, DUF444 family [General function prediction only].	0.00019236	128.02	0.34	0.95
COG4244	COG4244	Uncharacterized membrane protein [Function unknown].	0.000200648	62.249	0.26	0.68
COG4249	COG4249	Uncharacterized protein, contains caspase domain [General function prediction only].	0.000204127	77.9816	0.37	0.85
COG0631	PTC1	Serine/threonine protein phosphatase PrpC [Signal transduction mechanisms].	0.000208785	64.624	0.34	0.67
COG5659	COG5659	SRSO17 transposase [Mobilome: prophages, transposons].	0.000218708	98.5057	0.12	0.28
COG5639	COG5639	Uncharacterized protein [Function unknown].	0.000272553	93.8076	0.25	0.51
COG5478	Fet4	Low affinity Fe/Cu permease [Inorganic ion transport and metabolism].	0.000277362	36.6722	0.34	0.86
COG4487	COG4487	Uncharacterized protein, contains DUF2130 domain [Function unknown].	0.000279994	16.8238	0.07	0.22
COG2312	YbfO	Erythromycin esterase homolog [Secondary metabolites biosynthesis, transport and catabolism].	0.000300413	82.4565	0.09	0.42
COG0334	GdhA	Glutamate dehydrogenase/leucine dehydrogenase [Amino acid transport and metabolism].	0.000303105	2.78288	0.42	0.33
COG4292	LtrA	Low temperature requirement protein LtrA (function unknown) [Function unknown].	0.000322162	14.0167	0.36	0.74
COG4803	COG4803	Uncharacterized membrane protein [Function unknown].	0.000324583	43.8416	0.45	0.47
COG0279	GmhA	Phosphoheptose isomerase [Carbohydrate transport and metabolism].	0.000330027	9.45991	0.15	0.49
COG1540	YbgL	Lactam utilization protein B (function unknown) [General function prediction only].	0.00033396	64.7803	0.61	0.77
COG0727	YkgJ	Fe-S-cluster containining protein [General function prediction only].	0.000346665	30.7904	0.24	0.72
COG1398	OLE1	Fatty-acid desaturase [Lipid transport and metabolism].	0.00038478	68.2601	0.14	0.38
COG0146	HyuB	N-methylhydantoinase B/oxoprolinase/acetone carboxylase, alpha subunit [Amino acid transport and metabolism, Secondary metabolites biosynthesis, transport and catabolism].	0.000403535	100.507	0.64	0.9
COG3673	COG3673	Uncharacterized protein, PA2063/DUF2235 family [Function unknown].	0.000406257	96.3947	0.3	0.42
COG1145	NapF	Ferredoxin [Energy production and conversion].	0.000409585	88.2323	0.43	0.66
COG1794	RacX	Aspartate/glutamate racemase [Cell wall/membrane/envelope biogenesis].	0.000449213	20.8999	0.5	0.83
COG4459	NapE	Periplasmic nitrate reductase system, NapE component [Energy production and conversion].	0.000451028	20.6918	0.21	0.42
COG2826	Tra8	Transposase and inactivated derivatives, IS30 family [Mobilome: prophages, transposons].	0.00045496	46.7331	0.17	0.41
COG1984	DUR1B	Allophanate hydrolase subunit 2 [Amino acid transport and metabolism].	0.000463733	62.9796	0.61	0.77
COG3043	NapB	Nitrate reductase cytochrome c-type subunit [Energy production and conversion, Inorganic ion transport and metabolism].	0.00046706	18.4126	0.22	0.42
COG1271	AppC	Cytochrome bd-type quinol oxidase, subunit 1 [Energy production and conversion].	0.000528165	75.1866	0.87	0.94
COG2274	SunT	ABC-type bacteriocin/lantibiotic exporters, contain an N-terminal double-glycine peptidase domain [Defense mechanisms].	0.000533912	64.931	0.5	0.88
COG1450	PulD	Type II secretory pathway component GspD/PulD (secretin) [Intracellular trafficking, secretion, and vesicular transport].	0.00054329	118.287	0.23	0.45
COG2843	COG2843	Poly-gamma-glutamate biosynthesis protein CapA/YwtB (capsule formation), metallophosphatase superfamily [Cell wall/membrane/envelope biogenesis].	0.0005445	106.435	0.16	0.62
COG1840	AfuA	ABC-type Fe3+ transport system, periplasmic component [Inorganic ion transport and metabolism].	0.00057717	71.519	0.87	0.95
COG1951	TtdA	Tartrate dehydratase alpha subunit/Fumarate hydratase class I, N-terminal domain [Energy production and conversion].	0.00058685	54.7658	0.52	0.7
COG3501	VgrG	Uncharacterized conserved protein, implicated in type VI secretion and phage assembly [Intracellular trafficking, secretion, and vesicular transport, Mobilome: prophages, transposons, General function prediction only].	0.000594715	68.3206	0.2	0.59
COG1506	DAP2	Dipeptidyl aminopeptidase/acylaminoacyl peptidase [Amino acid transport and metabolism].	0.000595925	57.4853	0.5	0.73
COG3449	SbmC	DNA gyrase inhibitor GyrI [Replication, recombination and repair].	0.000602277	5.94751	0.28	0.64
COG1080	PtsA	Phosphoenolpyruvate-protein kinase (PTS system EI component in bacteria) [Carbohydrate transport and metabolism].	0.000779845	78.8376	0.31	0.67
COG5340	COG5340	Transcriptional regulator, predicted component of viral defense system [Defense mechanisms].	0.000824918	85.7305	0.11	0.28
COG5616	TolBN	TolB amino-terminal domain (function unknown) [General function prediction only].	0.000879065	123.771	0.39	0.98
COG3958	TktA2	Transketolase, C-terminal subunit [Carbohydrate transport and metabolism].	0.000993713	78.7486	0.41	0.79
COG0809	QueA	S-adenosylmethionine:tRNA-ribosyltransferase-isomerase (queuine synthetase) [Translation, ribosomal structure and biogenesis].	0.000999158	65.3666	0.91	0.97
COG0853	PanD	Aspartate 1-decarboxylase [Coenzyme transport and metabolism].	0.00099946	42.6025	0.13	0.41
COG3197	FixS	Cytochrome oxidase maturation protein, CcoS/FixS family [Posttranslational modification, protein turnover, chaperones].	0.00101882	168.362	0.6	0.97
COG3005	NapC	Tetraheme cytochrome c subunit of nitrate or TMAO reductase [Energy production and conversion].	0.00103152	21.4421	0.24	0.43
COG3663	Mug	G:T/U-mismatch repair DNA glycosylase [Replication, recombination and repair].	0.00106087	11.9051	0.15	0.37
COG0502	BioB	Biotin synthase or related enzyme [Coenzyme transport and metabolism].	0.00106601	92.9416	0.65	0.63
COG4319	YybH	Ketosteroid isomerase homolog [General function prediction only].	0.00107327	84.8308	0.35	0.77
COG0070	GltB3	Glutamate synthase domain 3 [Amino acid transport and metabolism].	0.00115918	66.5374	0.91	0.98
COG2376	DAK1	Dihydroxyacetone kinase [Carbohydrate transport and metabolism].	0.00118187	61.25	0.56	0.87
COG0671	PgpB	Membrane-associated phospholipid phosphatase [Lipid transport and metabolism].	0.0012103	41.8672	0.75	0.84
COG1062	FrmA	Zn-dependent alcohol dehydrogenase [General function prediction only].	0.00125537	56.8077	0.82	0.95
COG3218	COG3218	ABC-type uncharacterized transport system, auxiliary component [General function prediction only].	0.00136034	21.1374	0.81	0.83
COG0001	HemL	Glutamate-1-semialdehyde aminotransferase [Coenzyme transport and metabolism].	0.00139029	132.846	0.53	0.79
COG3181	TctC	Tripartite-type tricarboxylate transporter, receptor component TctC [Energy production and conversion].	0.00140511	80.0363	0.64	0.93
COG3333	COG3333	TctA family transporter [General function prediction only].	0.00140511	80.0364	0.64	0.93
COG1075	EstA	Triacylglycerol esterase/lipase EstA, alpha/beta hydrolase fold [Lipid transport and metabolism].	0.0014275	56.7363	0.16	0.37
COG1392	YkaA	Uncharacterized conserved protein YkaA, distantly related to PhoU, UPF0111/DUF47 family [Function unknown].	0.00149919	58.6695	0.41	0.91
COG3059	YkgB	Uncharacterized membrane protein YkgB [Function unknown].	0.00153609	100.459	0.1	0.28
COG0835	CheW	Chemotaxis signal transduction protein [Cell motility, Signal transduction mechanisms].	0.00163955	45.4851	0.66	0.87
COG2129	COG2129	Predicted phosphoesterase, related to the Icc protein [General function prediction only].	0.00168493	107.991	0.15	0.49
COG5456	FixH	Nitrogen fixation protein FixH [Inorganic ion transport and metabolism].	0.00171155	168.657	0.58	0.97
COG0132	BioD	Dethiobiotin synthetase [Coenzyme transport and metabolism].	0.00178566	72.7648	0.59	0.6
COG1661	COG1661	Predicted DNA-binding protein with PD1-like DNA-binding motif [General function prediction only].	0.00178898	41.6851	0.19	0.39
COG3629	DnrI	DNA-binding transcriptional activator of the SARP family [Signal transduction mechanisms].	0.00178929	21.9062	0.34	0.91
COG2011	MetP	ABC-type methionine transport system, permease component [Amino acid transport and metabolism].	0.00184616	77.9812	0.7	0.92
COG2963	InsE	Transposase and inactivated derivatives [Mobilome: prophages, transposons].	0.00210177	66.9984	0.55	0.86
COG1246	ArgA	N-acetylglutamate synthase or related acetyltransferase, GNAT family [Amino acid transport and metabolism].	0.00211568	71.4234	0.45	0.92
COG2977	EntD	4'-phosphopantetheinyl transferase EntD (siderophore biosynthesis) [Secondary metabolites biosynthesis, transport and catabolism].	0.00216529	31.8126	0.28	0.34
COG3278	CcoN	Cbb3-type cytochrome oxidase, subunit 1 [Energy production and conversion].	0.00219827	164.325	0.63	0.97
COG5483	COG5483	Uncharacterized conserved protein, DUF488 family [Function unknown].	0.00223003	66.4993	0.3	0.4
COG1893	PanE	Ketopantoate reductase [Coenzyme transport and metabolism].	0.00238068	65.0606	0.6	0.79
COG3209	RhsA	Uncharacterized conserved protein RhaS, contains 28 RHS repeats [General function prediction only].	0.00240609	40.5859	0.1	0.16
COG1946	TesB	Acyl-CoA thioesterase [Lipid transport and metabolism].	0.00244359	68.931	0.85	0.98
COG4254	COG4254	Uncharacterized conserved protein, contains LysM and FecR domains [General function prediction only].	0.00259515	21.3569	0.31	0.81
COG3639	PhnE	ABC-type phosphate/phosphonate transport system, permease component [Inorganic ion transport and metabolism].	0.00275305	70.5037	0.64	0.94
COG5528	COG5528	Uncharacterized membrane protein [Function unknown].	0.00282565	90.959	0.29	0.84
COG2015	BDS1	Alkyl sulfatase BDS1 and related hydrolases, metallo-beta-lactamase superfamily [Secondary metabolites biosynthesis, transport and catabolism].	0.00285741	46.2802	0.16	0.34
COG3393	COG3393	Predicted acetyltransferase, GNAT family [General function prediction only].	0.00288464	68.9055	0.19	0.71
COG2082	CobH	Precorrin isomerase [Coenzyme transport and metabolism].	0.00294937	93.5428	0.82	0.97
COG2373	YfaS	Uncharacterized conserved protein YfaS, alpha-2-macroglobulin family [General function prediction only].	0.00309155	59.1614	0.73	0.92
COG3575	COG3575	Uncharacterized protein [Function unknown].	0.00313995	41.5669	0.22	0.53
COG4736	CcoQ	Cbb3-type cytochrome oxidase, subunit 3 [Energy production and conversion].	0.00316717	89.9262	0.58	0.92
COG1017	Hmp	Hemoglobin-like flavoprotein [Energy production and conversion].	0.00330632	65.1411	0.18	0.35
COG1839	COG1839	Adenosine/AMP kinase [Nucleotide transport and metabolism].	0.00341522	63.6172	0.02	0.12
COG4705	COG4705	Uncharacterized membrane-anchored protein [Function unknown].	0.00368142	8.70971	0.14	0.26
COG3394	ChbG	Predicted glycoside hydrolase or deacetylase ChbG, UPF0249 family [Function unknown].	0.00370865	41.3673	0.49	0.51
COG0684	RraA	Regulator of RNase E activity RraA [Translation, ribosomal structure and biogenesis].	0.00372377	74.4284	0.59	0.96
COG2049	DUR1A	Allophanate hydrolase subunit 1 [Amino acid transport and metabolism].	0.00376915	54.6868	0.62	0.77
COG1796	PolX	DNA polymerase/3'-5' exonuclease PolX [Replication, recombination and repair].	0.00385688	35.7189	0.02	0.15
COG4188	COG4188	Predicted dienelactone hydrolase [General function prediction only].	0.00390528	31.0458	0.42	0.63
COG2203	FhlA	GAF domain [Signal transduction mechanisms].	0.0040535	93.8872	0.61	0.9
COG3287	COG3287	Uncharacterized conserved protein, contains FIST_N domain [Function unknown].	0.00433482	30.9765	0.21	0.51
COG3609	ParD	Transcriptional regulator, contains Arc/MetJ-type RHH (ribbon-helix-helix) DNA-binding domain [Transcription].	0.00438625	65.4759	0.56	0.81
COG3899	COG3899	Predicted ATPase [General function prediction only].	0.00443768	120.611	0.24	0.95
COG3964	COG3964	Predicted amidohydrolase [General function prediction only].	0.00444977	54.0023	0.38	0.82
COG3608	COG3608	Predicted deacylase [General function prediction only].	0.00456473	23.7311	0.6	0.86
COG3959	TktA1	Transketolase, N-terminal subunit [Carbohydrate transport and metabolism].	0.00479765	74.1652	0.41	0.79
COG3954	PrkB	Phosphoribulokinase [Carbohydrate transport and metabolism].	0.00481278	39.9804	0.32	0.51
COG4783	YfgC	Putative Zn-dependent protease, contains TPR repeats [General function prediction only].	0.0048158	71.2588	0.72	0.71
COG4091	COG4091	Predicted homoserine dehydrogenase, contains C-terminal SAF domain [Amino acid transport and metabolism].	0.00483092	71.8528	0.64	0.63
COG1994	SpoIVFB	Zn-dependent protease (includes SpoIVFB) [Posttranslational modification, protein turnover, chaperones].	0.00506688	70.5386	0.23	0.65
COG5439	COG5439	Uncharacterized protein [Function unknown].	0.00554482	61.7532	0.09	0.51
COG2864	FdnI	Cytochrome b subunit of formate dehydrogenase [Energy production and conversion].	0.00575053	45.2393	0.32	0.37
COG5381	COG5381	Uncharacterized protein [Function unknown].	0.0059532	87.3525	0.09	0.51
COG3439	COG3439	Uncharacterized conserved protein, DUF302 family [Function unknown].	0.00595622	56.3684	0.33	0.41
COG0515	SPS1	Serine/threonine protein kinase [Signal transduction mechanisms].	0.00599555	85.003	0.46	0.88
COG1352	CheR	Methylase of chemotaxis methyl-accepting proteins [Cell motility, Signal transduction mechanisms].	0.00644022	85.2899	0.7	0.96
COG0579	LhgO	L-2-hydroxyglutarate oxidase LhgO [Carbohydrate transport and metabolism].	0.00700287	85.0925	0.74	0.73
COG2931	COG2931	Ca2+-binding protein, RTX toxin-related [Secondary metabolites biosynthesis, transport and catabolism].	0.00701497	88.7162	0.57	0.97
COG0058	GlgP	Glucan phosphorylase [Carbohydrate transport and metabolism].	0.00705732	62.1325	0.63	0.95
COG4451	RbcS	Ribulose bisphosphate carboxylase small subunit [Carbohydrate transport and metabolism].	0.00732957	45.1229	0.15	0.51
COG3521	COG3521	Predicted component of the type VI protein secretion system [Intracellular trafficking, secretion, and vesicular transport].	0.00777122	39.4772	0.04	0.34
COG2240	PdxK	Pyridoxal/pyridoxine/pyridoxamine kinase [Coenzyme transport and metabolism].	0.00783475	14.6507	0.79	0.93
COG2993	CcoO	Cbb3-type cytochrome oxidase, cytochrome c subunit [Energy production and conversion].	0.00833992	165.823	0.63	0.97
COG2723	BglB	Beta-glucosidase/6-phospho-beta-glucosidase/beta-galactosidase [Carbohydrate transport and metabolism].	0.00851538	19.2582	0.42	0.87
COG2910	YwnB	Putative NADH-flavin reductase [General function prediction only].	0.00870595	94.2833	0.38	0.64
COG2120	LmbE	N-acetylglucosaminyl deacetylase, LmbE family [Carbohydrate transport and metabolism].	0.0091597	120.541	0.65	0.84
COG3950	COG3950	Predicted ATP-binding protein involved in virulence [General function prediction only].	0.00931398	24.7058	0.09	0.18
COG3376	HoxN	High-affinity nickel permease [Inorganic ion transport and metabolism].	0.00965278	11.3516	0.09	0.27
COG3797	COG3797	Uncharacterized conserved protein, DUF1697 family [Function unknown].	0.00998855	25.5559	0.32	0.84
COG4548	NorD	Nitric oxide reductase activation protein [Inorganic ion transport and metabolism].	0.010654	10.5052	0.41	0.44
COG2863	CytC553	Cytochrome c553 [Energy production and conversion].	0.0107508	72.9611	0.45	0.63
COG2105	YtfP	Uncharacterized conserved protein YtfP, gamma-glutamylcyclotransferase (GGCT)/AIG2-like family [General function prediction only].	0.0123148	31.0113	0.12	0.36
COG1615	COG1615	Uncharacterized membrane protein, UPF0182 family [Function unknown].	0.0130741	49.367	0.02	0.12
COG3000	ERG3	Sterol desaturase/sphingolipid hydroxylase, fatty acid hydroxylase superfamily [Lipid transport and metabolism].	0.0140269	65.7761	0.44	0.9
COG0659	SUL1	Sulfate permease or related transporter, MFS superfamily [Inorganic ion transport and metabolism].	0.014768	70.9473	0.75	0.94
COG2205	KdpD	K+-sensing histidine kinase KdpD [Signal transduction mechanisms].	0.0156453	56.9639	0.69	0.9
COG4274	COG4274	Uncharacterized protein, contains GYD domain [Function unknown].	0.0162957	120.455	0.21	0.9
COG4564	COG4564	Signal transduction histidine kinase [Signal transduction mechanisms].	0.018398	4.16099	0.53	0.6
COG2070	YrpB	NAD(P)H-dependent flavin oxidoreductase YrpB, nitropropane dioxygenase family [General function prediction only].	0.0189335	41.0842	0.8	0.82
COG1135	AbcC	ABC-type methionine transport system, ATPase component [Amino acid transport and metabolism].	0.0194417	76.17	0.71	0.92
COG4252	CHASE2	Extracellular (periplasmic) sensor domain CHASE2 (specificity unknown) [Signal transduction mechanisms].	0.0195233	72.216	0.49	0.88
COG3300	MHYT	MHYT domain, NO-binding membrane sensor [Signal transduction mechanisms].	0.0195899	80.5245	0.58	0.89
COG4124	ManB2	Beta-mannanase [Carbohydrate transport and metabolism].	0.0203008	33.5739	0.32	0.58
COG3799	Mal	Methylaspartate ammonia-lyase [Amino acid transport and metabolism].	0.0206547	42.7942	0.02	0.14
COG2253	COG2253	Predicted nucleotidyltransferase component of viral defense system [Defense mechanisms].	0.0217044	66.4443	0.25	0.47
COG3794	PetE	Plastocyanin [Energy production and conversion].	0.0229053	90.0787	0.72	0.92
COG0614	FepB	ABC-type Fe3+-hydroxamate transport system, periplasmic component [Inorganic ion transport and metabolism].	0.0239762	34.2957	0.88	0.83
COG2860	YadS	Uncharacterized membrane protein YeiH [Function unknown].	0.0239882	56.7028	0.67	0.95
COG3910	COG3910	Predicted ATPase [General function prediction only].	0.0257427	49.7202	0.14	0.45
COG3734	DgoK	2-keto-3-deoxy-galactonokinase [Carbohydrate transport and metabolism].	0.0258516	10.0083	0.68	0.99
COG2251	COG2251	Predicted nuclease, RecB family [General function prediction only].	0.026747	27.8509	0.05	0.15
COG1448	TyrB	Aspartate/tyrosine/aromatic aminotransferase [Amino acid transport and metabolism].	0.0268287	3.92623	0.19	0.68
COG2357	YjbM	ppGpp synthetase catalytic domain (RelA/SpoT-type nucleotidyltranferase) [Nucleotide transport and metabolism, Signal transduction mechanisms].	0.0277695	32.1427	0.07	0.18
COG1179	TcdA	tRNA A37 threonylcarbamoyladenosine dehydratase [Translation, ribosomal structure and biogenesis].	0.0277725	20.124	0.05	0.15
COG0666	ANKYR	Ankyrin repeat [Signal transduction mechanisms].	0.0322163	39.1384	0.49	0.67
COG3573	COG3573	Predicted oxidoreductase [General function prediction only].	0.0323978	17.5037	0.47	0.63
COG0627	FrmB	S-formylglutathione hydrolase FrmB [Defense mechanisms].	0.0332447	42.4516	0.69	0.88
COG3473	COG3473	Maleate cis-trans isomerase [Secondary metabolites biosynthesis, transport and catabolism].	0.0334262	87.0317	0.31	0.87
COG4677	PemB	Pectin methylesterase and related acyl-CoA thioesterases [Carbohydrate transport and metabolism, Lipid transport and metabolism].	0.0359068	17.4431	0	0.19
COG3185	HppD	4-hydroxyphenylpyruvate dioxygenase and related hemolysins [Amino acid transport and metabolism, General function prediction only].	0.0372982	11.4009	0.5	1
COG3777	HTD2	Hydroxyacyl-ACP dehydratase HTD2, hotdog domain [Lipid transport and metabolism].	0.039204	45.953	0.37	0.37
COG3195	PucL	2-oxo-4-hydroxy-4-carboxy--5-ureidoimidazoline (OHCU) decarboxylase [Nucleotide transport and metabolism].	0.0445583	22.6234	0.8	0.95
COG5489	COG5489	Uncharacterized conserved protein, DUF736 family [Function unknown].	0.0449818	38.1938	0.49	0.97
COG1878	COG1878	Kynurenine formamidase [Amino acid transport and metabolism].	0.0460103	108.216	0.49	0.8
COG4954	COG4954	Uncharacterized protein [Function unknown].	0.049731	10.3876	0.35	0.87
COG5476	COG5476	Microcystin degradation protein MlrC, contains DUF1485 domain [General function prediction only].	0.049973	74.8179	0.69	0.98
K00313	fixC	electron transfer flavoprotein-quinone oxidoreductase [EC:1.5.5.-]	0	154.319	0.1	0.94
K00612	E2.1.3.-	carbamoyltransferase [EC:2.1.3.-]	0	110.763	0.24	0.73
K01505	E3.5.99.7	1-aminocyclopropane-1-carboxylate deaminase [EC:3.5.99.7]	0	85.3664	0.21	0.62
K01841	pepM	phosphoenolpyruvate phosphomutase [EC:5.4.2.9]	0	122.177	0.03	0.31
K02584	nifA	Nif-specific regulatory protein	0	155.763	0.14	0.94
K02585	nifB	nitrogen fixation protein NifB	0	155.334	0.1	0.94
K02586	nifD	nitrogenase molybdenum-iron protein alpha chain [EC:1.18.6.1]	0	153.799	0.1	0.93
K02587	nifE	nitrogenase molybdenum-cofactor synthesis protein NifE	0	137.481	0.1	0.88
K02588	nifH	nitrogenase iron protein NifH	0	148.857	0.1	0.92
K02591	nifK	nitrogenase molybdenum-iron protein beta chain [EC:1.18.6.1]	0	156.808	0.1	0.94
K02592	nifN	nitrogenase molybdenum-iron protein NifN	0	153.75	0.1	0.93
K02593	nifT	nitrogen fixation protein NifT	0	153.873	0.1	0.93
K02594	nifV	homocitrate synthase NifV [EC:2.3.3.14]	0	14.8752	0.1	0.29
K02595	nifW	nitrogenase-stabilizing/protective protein	0	140.213	0.1	0.72
K02596	nifX	nitrogen fixation protein NifX	0	142.45	0.1	0.84
K02597	nifZ	nitrogen fixation protein NifZ	0	144.676	0.1	0.73
K03222	yscJ, sctJ, hrcJ, ssaJ	type III secretion protein J	0	73.1738	0.06	0.49
K03223	yscL, sctL	type III secretion protein L	0	71.5908	0.06	0.5
K03224	yscN, sctN, hrcN, ssaN	ATP synthase in type III secretion protein N [EC:3.6.3.14]	0	69.7011	0.07	0.5
K03225	yscQ, sctQ, hrcQ, ssaQ, spaO	type III secretion protein Q	0	60.8238	0.06	0.5
K03226	yscR, sctR, hrcR, ssaR	type III secretion protein R	0	76.9529	0.06	0.5
K03228	yscT, sctT, hrcT, ssaT	type III secretion protein T	0	69.7561	0.07	0.5
K03229	yscU, sctU, hrcU, ssaU	type III secretion protein U	0	70.1862	0.07	0.5
K03230	yscV, sctV, hrcV, ssaV, invA	type III secretion protein V	0	69.3131	0.07	0.5
K03605	hyaD, hybD	hydrogenase maturation protease [EC:3.4.23.-]	0	17.2752	0.1	0.3
K03618	hyaF	hydrogenase-1 operon protein HyaF	0	22.4702	0.09	0.31
K03855	fixX	ferredoxin like protein	0	153.89	0.09	0.93
K04079	HSP90A, htpG	molecular chaperone HtpG	0	105.16	0.4	0.72
K04651	hypA, hybF	hydrogenase nickel incorporation protein HypA/HybF	0	25.5691	0.1	0.34
K04652	hypB	hydrogenase nickel incorporation protein HypB	0	21.7596	0.11	0.3
K04653	hypC	hydrogenase expression/formation protein HypC	0	25.0993	0.1	0.35
K04654	hypD	hydrogenase expression/formation protein HypD	0	36.1477	0.1	0.37
K04655	hypE	hydrogenase expression/formation protein HypE	0	26.1022	0.1	0.36
K04656	hypF	hydrogenase maturation protein HypF	0	20.5778	0.1	0.32
K05337	fer	ferredoxin	0	103.173	0.2	0.7
K06281	hyaB, hybC	hydrogenase large subunit [EC:1.12.99.6]	0	21.7196	0.1	0.33
K06282	hyaA, hybO	hydrogenase small subunit [EC:1.12.99.6]	0	23.2014	0.1	0.34
K09694	nodJ	lipooligosaccharide transport system permease protein	0	344.805	0.01	0.91
K09695	nodI	lipooligosaccharide transport system ATP-binding protein	0	348.083	0.01	0.92
K09964	K09964	uncharacterized protein	0	36.3293	0.18	0.58
K09994	phnO	aminoalkylphosphonate N-acetyltransferase [EC:2.3.1.-]	0	32.4136	0.39	0.68
K14657	nodD	LysR family transcriptional regulator, nod-box dependent transcriptional activator	0	240.712	0.19	0.95
K14658	nodA	nodulation protein A [EC:2.3.1.-]	0	350.887	0.03	0.94
K14659	nodB	chitooligosaccharide deacetylase [EC:3.5.1.-]	0	168.729	0.06	0.93
K14666	nodC	N-acetylglucosaminyltransferase [EC:2.4.1.-]	0	338.366	0.03	0.91
K15790	nifQ	nitrogen fixation protein NifQ	0	140.941	0.1	0.73
K16871	POP2	4-aminobutyrate---pyruvate transaminase [EC:2.6.1.96]	0	70.8246	0.63	0.69
K17811	K17811	halimadienyl-diphosphate synthase [EC:5.5.1.16]	0	256.856	0	0.59
K18879	xopD	type III effector protein XopD	0	256.686	0	0.5
K19731	cciR	LuxR family transcriptional regulator, quorum-sensing system regulator CciR	0	120.249	0.06	0.43
K20344	blpA, lagD	ATP-binding cassette, subfamily C, bacteriocin exporter	0	167.51	0	0.24
K21116	CYP112A	cytochrome P450 family 112 subfamily A	0	257.632	0	0.6
K21117	CYP114	cytochrome P450 family 114	0	263.215	0	0.63
K21118	CYP117A	cytochrome P450 family 117 subfamily A	0	257.508	0	0.58
K22847	cysK2	S-sulfo-L-cysteine synthase (3-phospho-L-serine-dependent) [EC:2.8.5.1]	0	70.3066	0.04	0.5
K11263	bccA, pccA	acetyl-CoA/propionyl-CoA carboxylase, biotin carboxylase, biotin carboxyl carrier protein [EC:6.4.1.2 6.4.1.3 6.3.4.14]	5.17815e-13	37.2903	0.21	0.42
K17737	dhcR	LysR family transcriptional regulator, carnitine catabolism transcriptional activator	2.07173e-12	61.3381	0.54	0.77
K00836	ectB, dat	diaminobutyrate-2-oxoglutarate transaminase [EC:2.6.1.76]	3.62564e-12	48.5106	0.09	0.37
K00652	bioF	8-amino-7-oxononanoate synthase [EC:2.3.1.47]	4.14345e-12	96.4743	0.63	0.7
K22303	atsK	alpha-ketoglutarate-dependent sulfate ester dioxygenase [EC:1.14.11.-]	5.17815e-12	47.7548	0.04	0.56
K20345	blpB	membrane fusion protein, peptide pheromone/bacteriocin exporter	1.295e-11	142.793	0	0.23
K05881	dhaM	phosphoenolpyruvate---glycerone phosphotransferase subunit DhaM [EC:2.7.1.121]	3.52208e-11	94.2024	0.1	0.67
K09024	rutF	flavin reductase [EC:1.5.1.-]	5.22946e-11	27.5444	0.53	0.65
K09927	K09927	uncharacterized protein	6.73159e-11	60.7393	0.49	0.9
K07403	nfeD	membrane-bound serine protease (ClpP class)	7.81854e-11	112.072	0.12	0.66
K01029	E2.8.3.5B, scoB	3-oxoacid CoA-transferase subunit B [EC:2.8.3.5]	8.49496e-11	62.7822	0.34	0.46
K06320	cgeB	spore maturation protein CgeB	9.63322e-11	124.408	0.14	0.61
K01178	SGA1	glucoamylase [EC:3.2.1.3]	1.58983e-10	84.6711	0.47	0.78
K00248	ACADS, bcd	butyryl-CoA dehydrogenase [EC:1.3.8.1]	1.75077e-10	58.2474	0.77	0.83
K16074	zntB	zinc transporter	1.82821e-10	78.756	0.45	0.82
K21883	lra5	2-dehydro-3-deoxy-L-rhamnonate dehydrogenase (NAD+) [EC:1.1.1.401]	2.84845e-10	114.541	0.32	0.79
K18376	hrpF	type III secretion translocon protein HrpF	3.64103e-10	157.726	0.01	0.18
K12546	nodO	putative nodulation protein	3.86868e-10	145.155	0	0.26
K08483	PTS-EI.PTSI, ptsI	phosphotransferase system, enzyme I, PtsI [EC:2.7.3.9]	5.1175e-10	89.6094	0.1	0.67
K01665	pabB	para-aminobenzoate synthetase component I [EC:2.6.1.85]	5.36475e-10	99.6084	0.7	0.92
K12941	abgB	aminobenzoyl-glutamate utilization protein B	5.50004e-10	71.0565	0.37	0.77
K01574	adc	acetoacetate decarboxylase [EC:4.1.1.4]	5.77993e-10	85.4398	0.24	0.53
K01624	FBA, fbaA	fructose-bisphosphate aldolase, class II [EC:4.1.2.13]	7.03016e-10	149.244	0.65	0.86
K03220	yscD, sctD, ssaD	type III secretion protein D	8.07978e-10	63.6971	0.04	0.37
K01012	bioB	biotin synthase [EC:2.8.1.6]	9.60057e-10	111.599	0.67	0.72
K03227	yscS, sctS, hrcS, ssaS	type III secretion protein S	1.57537e-09	48.5324	0.04	0.36
K03219	yscC, sctC, ssaC	type III secretion protein C	1.71206e-09	45.4134	0.04	0.36
K21172	calE5	enediyne biosynthesis protein CalE5	1.78669e-09	56.6766	0.14	0.47
K06871	K06871	uncharacterized protein	1.98029e-09	82.5922	0.11	0.44
K03154	thiS	sulfur carrier protein	2.02834e-09	71.6853	0.87	0.84
K01664	pabA	para-aminobenzoate synthetase component II [EC:2.6.1.85]	2.59934e-09	8.31997	0.19	0.21
K21159	sgcF, ncsF2, kedF	epoxide hydrolase	2.84238e-09	61.9237	0.19	0.69
K04772	degQ, hhoA	serine protease DegQ [EC:3.4.21.-]	2.97907e-09	51.2252	0.11	0.34
K03579	hrpB	ATP-dependent helicase HrpB [EC:3.6.4.13]	3.0845e-09	75.547	0.9	0.94
K01751	E4.3.1.15	diaminopropionate ammonia-lyase [EC:4.3.1.15]	3.12415e-09	18.5772	0.18	0.52
K07275	ompW	outer membrane protein	3.16847e-09	94.0824	0.54	0.56
K01028	E2.8.3.5A, scoA	3-oxoacid CoA-transferase subunit A [EC:2.8.3.5]	3.45816e-09	55.0042	0.32	0.45
K13985	NAPEPLD	N-acyl-phosphatidylethanolamine-hydrolysing phospholipase D [EC:3.1.4.54]	4.20177e-09	84.2882	0.57	0.82
K20497	CYP124	methyl-branched lipid omega-hydroxylase [EC:1.14.15.14]	4.64167e-09	50.0562	0.2	0.43
K00505	TYR	tyrosinase [EC:1.14.18.1]	5.03353e-09	62.2105	0.05	0.33
K00870	E2.7.1.37	protein kinase [EC:2.7.1.37]	5.43472e-09	135.814	0.01	0.21
K03149	thiG	thiazole synthase [EC:2.8.1.10]	8.38767e-09	54.6188	0.87	0.84
K00483	hpaB	4-hydroxyphenylacetate 3-monooxygenase [EC:1.14.14.9]	9.12008e-09	59.9498	0.25	0.58
K01473	hyuA	N-methylhydantoinase A [EC:3.5.2.14]	1.26608e-08	92.0452	0.51	0.87
K01858	INO1, ISYNA1	myo-inositol-1-phosphate synthase [EC:5.5.1.4]	1.37431e-08	23.1472	0.17	0.5
K03147	thiC	phosphomethylpyrimidine synthase [EC:4.1.99.17]	1.42376e-08	78.2243	0.71	0.86
K02509	hpaH	2-oxo-hept-3-ene-1,7-dioate hydratase [EC:4.2.1.-]	1.44149e-08	87.1865	0.35	0.67
K03381	catA	catechol 1,2-dioxygenase [EC:1.13.11.1]	2.22754e-08	71.3716	0.31	0.68
K00082	ribD2	5-amino-6-(5-phosphoribosylamino)uracil reductase [EC:1.1.1.193]	3.04811e-08	66.3839	0.21	0.52
K15257	cmoB	tRNA (mo5U34)-methyltransferase [EC:2.1.1.-]	4.0105e-08	118.592	0.16	0.63
K01674	cah	carbonic anhydrase [EC:4.2.1.1]	6.27443e-08	5.68908	0.1	0.4
K00217	E1.3.1.32	maleylacetate reductase [EC:1.3.1.32]	7.32872e-08	71.2597	0.29	0.67
K03519	coxM, cutM	aerobic carbon-monoxide dehydrogenase medium subunit [EC:1.2.5.3]	7.47333e-08	115.392	0.49	0.8
K21137	triB	membrane fusion protein, multidrug efflux system	7.76722e-08	62.6788	0.61	0.67
K08178	JEN	MFS transporter, SHS family, lactate transporter	7.80921e-08	27.8084	0.08	0.45
K07096	K07096	uncharacterized protein	1.14572e-07	47.5738	0.05	0.42
K01184	E3.2.1.15	polygalacturonase [EC:3.2.1.15]	1.37104e-07	41.7505	0.02	0.3
K02167	betI	TetR/AcrR family transcriptional regulator, transcriptional repressor of bet genes	1.46154e-07	34.392	0.59	0.78
K12454	rfbE	CDP-paratose 2-epimerase [EC:5.1.3.10]	1.58377e-07	110.764	0.12	0.57
K03535	gudP	MFS transporter, ACS family, glucarate transporter	1.66494e-07	48.5828	0.53	0.65
K12256	spuC	putrescine---pyruvate transaminase [EC:2.6.1.113]	1.73725e-07	39.8652	0.52	0.84
K01322	PREP	prolyl oligopeptidase [EC:3.4.21.26]	1.83474e-07	137.758	0.24	0.84
K15735	csiR	GntR family transcriptional regulator, carbon starvation induced regulator	2.47805e-07	127.616	0.41	0.89
K00833	bioA	adenosylmethionine---8-amino-7-oxononanoate aminotransferase [EC:2.6.1.62]	2.62126e-07	92.517	0.61	0.61
K11901	impB	type VI secretion system protein ImpB	2.73136e-07	52.4513	0.18	0.58
K01312	PRSS1_2_3	trypsin [EC:3.4.21.4]	3.24777e-07	26.8725	0.28	0.57
K01480	speB	agmatinase [EC:3.5.3.11]	3.36486e-07	23.1178	0.63	0.85
K22879	hpyO	FAD-dependent urate hydroxylase [EC:1.14.13.113]	3.65456e-07	45.0295	0.22	0.6
K11895	impH, vasB	type VI secretion system protein ImpH	3.73107e-07	48.7065	0.18	0.58
K09181	yfiQ	acetyltransferase	3.82437e-07	60.6478	0.42	0.46
K11893	impJ, vasE	type VI secretion system protein ImpJ	3.95919e-07	47.8378	0.18	0.57
K11896	impG, vasA	type VI secretion system protein ImpG	4.0133e-07	52.9254	0.18	0.57
K14673	whiEII	putative monooxygenase	4.8516e-07	22.3612	0.16	0.45
K13766	liuC	methylglutaconyl-CoA hydratase [EC:4.2.1.18]	5.30411e-07	85.6768	0.55	0.77
K07119	K07119	uncharacterized protein	5.32743e-07	42.1904	0.43	0.46
K18912	egtB	gamma-glutamyl hercynylcysteine S-oxide synthase [EC:1.14.99.50]	6.84356e-07	50.4182	0.56	0.5
K14166	ycnJ	copper transport protein	7.83253e-07	67.2454	0.19	0.64
K21564	nnrR	CRP/FNR family transcriptional regulator, nitrogen oxide reductase regulator	8.2897e-07	9.78023	0.48	0.52
K09136	ycaO	ribosomal protein S12 methylthiotransferase accessory factor	8.33169e-07	63.9268	0.42	0.81
K11900	impC	type VI secretion system protein ImpC	8.62559e-07	52.4168	0.18	0.58
K08224	ynfM	MFS transporter, YNFM family, putative membrane transport protein	1.22736e-06	35.5839	0.54	0.75
K19732	traR	LuxR family transcriptional regulator, activator of conjugal transfer of Ti plasmids	1.32673e-06	92.8405	0.24	0.67
K04767	acuB	acetoin utilization protein AcuB	1.85574e-06	15.2182	0.21	0.57
K01676	E4.2.1.2A, fumA, fumB	fumarate hydratase, class I [EC:4.2.1.2]	1.98169e-06	55.1261	0.46	0.7
K01433	purU	formyltetrahydrofolate deformylase [EC:3.5.1.10]	2.03767e-06	42.7905	0.71	0.84
K17865	croR	3-hydroxybutyryl-CoA dehydratase [EC:4.2.1.55]	2.09878e-06	11.579	0.54	0.45
K22024	pdxA2	4-phospho-D-threonate 3-dehydrogenase / 4-phospho-D-erythronate 3-dehydrogenase [EC:1.1.1.408 1.1.1.409]	2.10998e-06	33.1067	0.35	0.72
K03827	yjaB	putative acetyltransferase [EC:2.3.1.-]	2.21214e-06	50.7477	0.48	0.57
K02189	cbiG	cobalt-precorrin 5A hydrolase [EC:3.7.1.12]	2.24107e-06	68.1403	0.7	0.92
K21034	virH2, CYP104	cytochrome P450 family 104	2.35629e-06	94.3636	0.09	0.52
K00121	frmA, ADH5, adhC	S-(hydroxymethyl)glutathione dehydrogenase / alcohol dehydrogenase [EC:1.1.1.284 1.1.1.1]	3.04904e-06	53.3218	0.83	0.94
K10680	nemA	N-ethylmaleimide reductase [EC:1.-.-.-]	3.25617e-06	65.7105	0.78	0.87
K08351	bisC	biotin/methionine sulfoxide reductase [EC:1.-.-.-]	3.46843e-06	88.0846	0.2	0.42
K13041	ttrR	two-component system, LuxR family, response regulator TtrR	3.67089e-06	88.0343	0.14	0.58
K07493	K07493	putative transposase	3.98671e-06	94.3535	0.18	0.51
K11892	impK, ompA, vasF, dotU	type VI secretion system protein ImpK	4.07861e-06	41.0525	0.19	0.58
K02043	phnF	GntR family transcriptional regulator, phosphonate transport system regulatory protein	4.3879e-06	75.3156	0.72	0.94
K01595	ppc	phosphoenolpyruvate carboxylase [EC:4.1.1.31]	4.43968e-06	22.9639	0.35	0.4
K07484	K07484	transposase	4.60855e-06	118.737	0.55	0.91
K11711	dctS	two-component system, LuxR family, sensor histidine kinase DctS [EC:2.7.13.3]	5.24812e-06	83.7179	0.12	0.3
K01894	gluQ	glutamyl-Q tRNA(Asp) synthetase [EC:6.1.1.-]	5.62599e-06	63.5348	0.91	0.97
K13075	ahlD, aiiA, attM, blcC	N-acyl homoserine lactone hydrolase [EC:3.1.1.81]	5.70529e-06	76.1945	0.5	0.89
K00138	aldB	aldehyde dehydrogenase [EC:1.2.1.-]	6.08782e-06	51.3156	0.68	0.81
K03407	cheA	two-component system, chemotaxis family, sensor kinase CheA [EC:2.7.13.3]	6.50768e-06	41.9936	0.65	0.77
K02617	paaY	phenylacetic acid degradation protein	6.97417e-06	42.2747	0.68	0.73
K01253	EPHX1	microsomal epoxide hydrolase [EC:3.3.2.9]	7.59462e-06	55.5433	0.4	0.81
K00941	thiD	hydroxymethylpyrimidine/phosphomethylpyrimidine kinase [EC:2.7.1.49 2.7.4.7]	7.8372e-06	71.5711	0.94	0.89
K11894	impI, vasC	type VI secretion system protein ImpI	7.89785e-06	21.4118	0.17	0.51
K00156	poxB	pyruvate dehydrogenase (quinone) [EC:1.2.5.1]	8.04246e-06	62.2865	0.32	0.63
K00450	E1.13.11.4	gentisate 1,2-dioxygenase [EC:1.13.11.4]	8.06112e-06	105.958	0.17	0.39
K07141	mocA	molybdenum cofactor cytidylyltransferase [EC:2.7.7.76]	8.71888e-06	111.471	0.79	0.87
K15553	ssuA	sulfonate transport system substrate-binding protein	9.28801e-06	71.8704	0.56	0.84
K05781	phnK	putative phosphonate transport system ATP-binding protein	9.55392e-06	68.3667	0.6	0.92
K11907	vasG, clpV	type VI secretion system protein VasG	9.83848e-06	36.82	0.18	0.51
K11890	impM	type VI secretion system protein ImpM	1.01884e-05	20.9363	0.18	0.51
K05986	E3.1.30.1	nuclease S1 [EC:3.1.30.1]	1.02677e-05	52.083	0.05	0.17
K10216	dmpD, xylF	2-hydroxymuconate-semialdehyde hydrolase [EC:3.7.1.9]	1.06829e-05	68.9404	0.19	0.5
K16291	erfK	L,D-transpeptidase ErfK/SrfK	1.07482e-05	154.557	0.83	0.97
K19449	sinR	XRE family transcriptional regulator, master regulator for biofilm formation	1.10281e-05	14.8966	0.32	0.34
K05780	phnL	alpha-D-ribose 1-methylphosphonate 5-triphosphate synthase subunit PhnL [EC:2.7.8.37]	1.2017e-05	69.8126	0.6	0.93
K07180	prkA	serine protein kinase	1.25209e-05	122.464	0.34	0.95
K07005	K07005	uncharacterized protein	1.30293e-05	97.3357	0.49	0.84
K01271	pepQ	Xaa-Pro dipeptidase [EC:3.4.13.9]	1.31226e-05	7.62934	0.67	0.81
K02014	TC.FEV.OM	iron complex outermembrane recepter protein	1.3883e-05	67.2468	0.83	0.91
K13060	lasI, luxI	acyl homoserine lactone synthase [EC:2.3.1.184]	1.39483e-05	78.5393	0.28	0.72
K07649	tctE	two-component system, OmpR family, sensor histidine kinase TctE [EC:2.7.13.3]	1.3981e-05	58.917	0.54	0.87
K01744	aspA	aspartate ammonia-lyase [EC:4.3.1.1]	1.44522e-05	52.6143	0.4	0.54
K11891	impL, vasK, icmF	type VI secretion system protein ImpL	1.47741e-05	51.4003	0.19	0.58
K01777	prdF	proline racemase [EC:5.1.1.4]	1.60476e-05	6.33496	0.29	0.67
K22318	oleB	3-alkyl-4-acyloxetan-2-one decarboxylase	1.60989e-05	81.4886	0.23	0.59
K14136	K14136	decaprenyl-phosphate phosphoribosyltransferase [EC:2.4.2.45]	1.61129e-05	26.7865	0.47	0.54
K07499	K07499	putative transposase	1.61409e-05	68.0653	0.05	0.15
K03273	gmhB	D-glycero-D-manno-heptose 1,7-bisphosphate phosphatase [EC:3.1.3.82 3.1.3.83]	1.66541e-05	53.6711	0.21	0.63
K00772	mtaP, MTAP	5'-methylthioadenosine phosphorylase [EC:2.4.2.28]	1.79463e-05	34.7838	0.32	0.42
K11903	hcp	type VI secretion system secreted protein Hcp	2.18789e-05	54.4983	0.19	0.58
K17228	sfnG	dimethylsulfone monooxygenase [EC:1.14.14.35]	2.26532e-05	12.8868	0.4	0.63
K01608	gcl	tartronate-semialdehyde synthase [EC:4.1.1.47]	2.29238e-05	57.8471	0.22	0.58
K00380	cysJ	sulfite reductase (NADPH) flavoprotein alpha-component [EC:1.8.1.2]	2.39874e-05	33.774	0.77	0.52
K06163	phnJ	alpha-D-ribose 1-methylphosphonate 5-phosphate C-P lyase [EC:4.7.1.1]	2.57508e-05	77.2539	0.58	0.91
K00151	hpaE, hpcC	5-carboxymethyl-2-hydroxymuconic-semialdehyde dehydrogenase [EC:1.2.1.60]	2.7001e-05	72.255	0.29	0.53
K09459	E4.1.1.82	phosphonopyruvate decarboxylase [EC:4.1.1.82]	2.92682e-05	107.601	0.13	0.35
K08253	E2.7.10.2	non-specific protein-tyrosine kinase [EC:2.7.10.2]	2.96461e-05	67.0065	0.22	0.35
K03932	lpqC	polyhydroxybutyrate depolymerase	2.99633e-05	87.2641	0.43	0.9
K06164	phnI	alpha-D-ribose 1-methylphosphonate 5-triphosphate synthase subunit PhnI [EC:2.7.8.37]	3.0733e-05	72.0221	0.59	0.93
K01173	ENDOG	endonuclease G, mitochondrial	3.15261e-05	33.9896	0.29	0.55
K01617	dmpH, xylI, nahK	2-oxo-3-hexenedioate decarboxylase [EC:4.1.1.77]	3.53094e-05	48.5758	0.18	0.35
K02486	K02486	two-component system, sensor kinase [EC:2.7.13.3]	3.71847e-05	11.8324	0.24	0.4
K06149	uspA	universal stress protein A	4.05528e-05	50.7112	0.43	0.41
K06605	iolH	myo-inositol catabolism protein IolH	4.41822e-05	30.1058	0.12	0.38
K00303	soxB	sarcosine oxidase, subunit beta [EC:1.5.3.1]	4.50359e-05	24.6792	0.7	0.96
K10819	E2.7.13.3	histidine kinase [EC:2.7.13.3]	4.61555e-05	18.0155	0.15	0.36
K06165	phnH	alpha-D-ribose 1-methylphosphonate 5-triphosphate synthase subunit PhnH [EC:2.7.8.37]	4.71165e-05	74.5914	0.6	0.94
K06166	phnG	alpha-D-ribose 1-methylphosphonate 5-triphosphate synthase subunit PhnG [EC:2.7.8.37]	4.71165e-05	74.5913	0.6	0.94
K01779	racD	aspartate racemase [EC:5.1.1.13]	4.91224e-05	54.6038	0.51	0.85
K16066	ydfG	3-hydroxy acid dehydrogenase / malonic semialdehyde reductase [EC:1.1.1.381 1.1.1.-]	5.14083e-05	64.9898	0.31	0.67
K01474	hyuB	N-methylhydantoinase B [EC:3.5.2.14]	5.23879e-05	107.064	0.44	0.84
K13015	wbpA	UDP-N-acetyl-D-glucosamine dehydrogenase [EC:1.1.1.136]	5.63065e-05	14.382	0.3	0.62
K21613	yxeP	uncharacterized hydrolase [EC:3.-.-.-]	6.26043e-05	79.6672	0.01	0.11
K01278	DPP4, CD26	dipeptidyl-peptidase 4 [EC:3.4.14.5]	6.34906e-05	42.3989	0.06	0.24
K00428	E1.11.1.5	cytochrome c peroxidase [EC:1.11.1.5]	6.39571e-05	91.675	0.46	0.8
K04756	ahpD	alkyl hydroperoxide reductase subunit D	6.70361e-05	16.6627	0.19	0.21
K06415	spoVR	stage V sporulation protein R	6.80623e-05	127.422	0.34	0.95
K04033	eutR	AraC family transcriptional regulator, ethanolamine operon transcriptional activator	6.8109e-05	68.2813	0.3	0.76
K06049	bchO	magnesium chelatase accessory protein	7.19343e-05	19.1654	0.28	0.4
K21147	moeZR, moeBR	sulfur-carrier protein adenylyltransferase/sulfurtransferase [EC:2.7.7.80 2.7.7.- 2.8.1.11 2.8.1.-]	7.56197e-05	58.6505	0.41	0.45
K07483	K07483	transposase	8.00514e-05	150.927	0.65	0.95
K02041	phnC	phosphonate transport system ATP-binding protein [EC:3.6.3.28]	8.89616e-05	60.8514	0.63	0.92
K16050	hsaD	4,5:9,10-diseco-3-hydroxy-5,9,17-trioxoandrosta-1(10),2-diene-4-oate hydrolase [EC:3.7.1.17]	9.92712e-05	63.4389	0.21	0.46
K00426	cydB	cytochrome bd ubiquinol oxidase subunit II [EC:1.10.3.14]	0.000100158	75.6021	0.88	0.94
K16048	hsaB	3-hydroxy-9,10-secoandrosta-1,3,5(10)-triene-9,17-dione monooxygenase reductase component [EC:1.5.1.-]	0.000118118	132.877	0.41	0.91
K19048	symE	toxic protein SymE	0.000119377	29.6889	0.61	0.89
K00227	SC5DL, ERG3	Delta7-sterol 5-desaturase [EC:1.14.19.20]	0.000124276	85.983	0.1	0.51
K13582	podJ	localization factor PodJL	0.000128474	64.7949	0.89	0.96
K03893	arsB	arsenical pump membrane protein	0.000137291	24.7689	0.34	0.52
K04566	lysK	lysyl-tRNA synthetase, class I [EC:6.1.1.6]	0.000137757	12.5585	0.76	0.49
K05555	actIV	cyclase [EC:4.-.-.-]	0.000142003	48.0742	0.42	0.73
K10815	hcnB	hydrogen cyanide synthase HcnB [EC:1.4.99.5]	0.000142329	41.366	0.26	0.41
K03321	TC.SULP	sulfate permease, SulP family	0.000142982	61.9033	0.75	0.88
K17285	SELENBP1	selenium-binding protein 1	0.000146015	88.1709	0.1	0.43
K08234	yaeR	glyoxylase I family protein	0.000146854	77.8611	0.46	0.94
K06893	K06893	uncharacterized protein	0.000152312	122.02	0.32	0.76
K06402	spoIVFB	stage IV sporulation protein FB [EC:3.4.24.-]	0.000154132	5.01738	0.15	0.32
K01845	hemL	glutamate-1-semialdehyde 2,1-aminomutase [EC:5.4.3.8]	0.000154225	140.165	0.5	0.79
K07734	paiB	transcriptional regulator	0.000161549	70.1227	0.4	0.63
K16841	hpxA	allantoin racemase [EC:5.1.99.3]	0.000170552	86.7117	0.57	0.94
K02570	napD	periplasmic nitrate reductase NapD	0.000171485	14.0728	0.22	0.42
K01935	bioD	dethiobiotin synthetase [EC:6.3.3.3]	0.000173771	79.6692	0.59	0.6
K21402	noeI	2-O-methyltransferase [EC:2.1.1.-]	0.000174004	108.067	0.06	0.34
K15778	pmm-pgm	phosphomannomutase / phosphoglucomutase [EC:5.4.2.8 5.4.2.2]	0.00017811	39.6374	0.31	0.52
K19519	TGFBI, BIGH3	transforming growth factor-beta-induced protein	0.000182588	34.1178	0.63	0.92
K02569	napC	cytochrome c-type protein NapC	0.00018786	24.5492	0.22	0.43
K06897	K06897	7,8-dihydropterin-6-yl-methyl-4-(beta-D-ribofuranosyl)aminobenzene 5'-phosphate synthase [EC:2.5.1.105]	0.000191592	52.6691	0.1	0.26
K02011	afuB, fbpB	iron(III) transport system permease protein	0.000199802	35.983	0.84	0.91
K01989	ABC.X4.S	putative ABC transport system substrate-binding protein	0.000203161	43.2196	0.6	0.79
K07481	K07481	transposase, IS5 family	0.000216876	64.6075	0.19	0.44
K03841	FBP, fbp	fructose-1,6-bisphosphatase I [EC:3.1.3.11]	0.000222334	58.9011	0.54	0.56
K03976	ybaK, ebsC	Cys-tRNA(Pro)/Cys-tRNA(Cys) deacylase [EC:3.1.1.-]	0.000224153	70.1396	0.62	0.93
K18910	dpe, lre	D-psicose/D-tagatose/L-ribulose 3-epimerase [EC:5.1.3.30 5.1.3.31]	0.000225459	80.875	0.42	0.99
K09474	phoN	acid phosphatase (class A) [EC:3.1.3.2]	0.000226252	31.9927	0.24	0.53
K03867	BGLUT	UDP-glucose:tetrahydrobiopterin glucosyltransferase [EC:2.4.1.-]	0.000228772	119.411	0.39	0.9
K02226	cobC, phpB	alpha-ribazole phosphatase [EC:3.1.3.73]	0.000232597	42.5316	0.19	0.51
K07507	mgtC	putative Mg2+ transporter-C (MgtC) family protein	0.00024146	160.116	0.81	0.95
K10823	oppF	oligopeptide transport system ATP-binding protein	0.000246079	65.6203	0.46	0.87
K06351	kipI	inhibitor of KinA	0.000255689	38.6603	0.5	0.66
K00661	maa	maltose O-acetyltransferase [EC:2.3.1.79]	0.000263013	51.83	0.5	0.87
K22129	dtnK, denK	D-threonate/D-erythronate kinase [EC:2.7.1.219 2.7.1.220]	0.000278081	12.6063	0.31	0.67
K22044	ybiO	moderate conductance mechanosensitive channel	0.000291936	80.0119	0.4	0.86
K09786	K09786	uncharacterized protein	0.000296647	128.02	0.34	0.95
K11897	impF	type VI secretion system protein ImpF	0.000299446	37.7608	0.18	0.56
K11902	impA	type VI secretion system protein ImpA	0.000299446	37.7607	0.18	0.56
K14645	K14645	serine protease [EC:3.4.21.-]	0.000302758	63.0027	0.17	0.61
K01579	panD	aspartate 1-decarboxylase [EC:4.1.1.11]	0.000320066	45.2312	0.13	0.41
K00575	cheR	chemotaxis protein methyltransferase CheR [EC:2.1.1.80]	0.000351694	55.0809	0.7	0.85
K17754	cpnA	cyclopentanol dehydrogenase [EC:1.1.1.163]	0.000362191	2.00703	0.15	0.51
K01720	prpD	2-methylcitrate dehydratase [EC:4.2.1.79]	0.000362704	68.9467	0.51	0.75
K19548	bacC	dihydroanticapsin dehydrogenase [EC:1.1.1.385]	0.000370401	29.9933	0.23	0.38
K00354	E1.6.99.1	NADPH2 dehydrogenase [EC:1.6.99.1]	0.000374879	81.0396	0.24	0.63
K18802	DUG3	glutamine amidotransferase	0.000386542	2.58312	0.57	0.77
K13953	adhP	alcohol dehydrogenase, propanol-preferring [EC:1.1.1.1]	0.000414765	19.1254	0.67	0.65
K00657	speG, SAT	diamine N-acetyltransferase [EC:2.3.1.57]	0.000455817	106.346	0.53	0.82
K21195	phnY	2-aminoethylphosphonate dioxygenase [EC:1.14.11.46]	0.000459176	42.8183	0.02	0.32
K11178	yagS	xanthine dehydrogenase YagS FAD-binding subunit [EC:1.17.1.4]	0.00046538	132.074	0.5	0.85
K02571	napE	periplasmic nitrate reductase NapE	0.000480028	19.2395	0.22	0.42
K19055	prdX, proX	Ala-tRNA(Pro) deacylase [EC:3.1.1.-]	0.000489825	97.3964	0.69	0.95
K00130	betB, gbsA	betaine-aldehyde dehydrogenase [EC:1.2.1.8]	0.000494023	18.2537	0.67	0.81
K16653	dprE1	decaprenylphospho-beta-D-ribofuranose 2-oxidase [EC:1.1.98.3]	0.000506153	79.8054	0.1	0.42
K07160	K07160	UPF0271 protein	0.000515016	64.7801	0.61	0.77
K22348	moxA	manganese oxidase [EC:1.16.3.3]	0.000551403	68.123	0.37	0.74
K00507	SCD, desC	stearoyl-CoA desaturase (Delta-9 desaturase) [EC:1.14.19.1]	0.000593388	68.2601	0.14	0.38
K13483	yagT	xanthine dehydrogenase YagT iron-sulfur-binding subunit	0.000612514	132.102	0.5	0.85
K13018	wbpD, wlbB	UDP-2-acetamido-3-amino-2,3-dideoxy-glucuronate N-acetyltransferase [EC:2.3.1.201]	0.000656832	4.0398	0.52	0.68
K02012	afuA, fbpA	iron(III) transport system substrate-binding protein	0.000667561	62.1939	0.85	0.94
K02362	entD	enterobactin synthetase component D [EC:6.3.2.14 2.7.8.-]	0.000705348	21.2384	0.27	0.34
K02568	napB	cytochrome c-type protein NapB	0.000720276	18.4126	0.22	0.42
K07777	degS	two-component system, NarL family, sensor histidine kinase DegS [EC:2.7.13.3]	0.000742201	9.50644	0.3	0.61
K14986	fixL	two-component system, LuxR family, sensor kinase FixL [EC:2.7.13.3]	0.000749199	60.8726	0.61	0.94
K00425	cydA	cytochrome bd ubiquinol oxidase subunit I [EC:1.10.3.14]	0.000814509	75.1865	0.87	0.94
K11177	yagR	xanthine dehydrogenase YagR molybdenum-binding subunit [EC:1.17.1.4]	0.000846231	132.02	0.51	0.84
K00219	fadH	2,4-dienoyl-CoA reductase (NADPH2) [EC:1.3.1.34]	0.00085043	83.1454	0.56	0.63
K18009	budC	meso-butanediol dehydrogenase / (S,S)-butanediol dehydrogenase / diacetyl reductase [EC:1.1.1.- 1.1.1.76 1.1.1.304]	0.000870489	170.504	0.48	0.95
K00641	metX	homoserine O-acetyltransferase/O-succinyltransferase [EC:2.3.1.31 2.3.1.46]	0.000884018	59.1791	0.45	0.57
K08191	exuT	MFS transporter, ACS family, hexuronate transporter	0.000885884	103.604	0.3	0.3
K02567	napA	periplasmic nitrate reductase NapA [EC:1.7.99.-]	0.000959591	10.3344	0.22	0.41
K00114	exaA	alcohol dehydrogenase (cytochrome c) [EC:1.1.2.8]	0.000995511	61.5281	0.34	0.64
K06904	K06904	uncharacterized protein	0.00104543	64.0054	0.82	0.81
K22705	hpnP	hopanoid C-2 methylase [EC:2.1.1.-]	0.00110374	14.0303	0.29	0.55
K03862	vanA	vanillate monooxygenase [EC:1.14.13.82]	0.00114153	68.6668	0.2	0.34
K00862	eryA	erythritol kinase (D-erythritol 1-phosphate-forming) [EC:2.7.1.215]	0.00119004	22.2097	0.32	0.56
K01243	mtnN, mtn, pfs	adenosylhomocysteine nucleosidase [EC:3.2.2.9]	0.00119471	10.8189	0.65	0.83
K01138	K01138	uncharacterized sulfatase [EC:3.1.6.-]	0.00121663	67.7253	0.56	0.66
K02230	cobN	cobaltochelatase CobN [EC:6.6.1.2]	0.00130853	93.6571	0.82	0.96
K07495	K07495	putative transposase	0.00133326	59.4923	0.02	0.19
K10907	K10907	aminotransferase [EC:2.6.1.-]	0.0014009	49.1943	0.77	0.91
K08194	dgoT	MFS transporter, ACS family, D-galactonate transporter	0.00141676	106.677	0.25	0.33
K07052	K07052	uncharacterized protein	0.00147321	73.6919	0.46	0.78
K00167	BCKDHB, bkdA2	2-oxoisovalerate dehydrogenase E1 component beta subunit [EC:1.2.4.4]	0.0014844	2.24404	0.47	0.74
K08678	UXS1, uxs	UDP-glucuronate decarboxylase [EC:4.1.1.35]	0.00150213	73.8806	0.59	0.88
K07568	queA	S-adenosylmethionine:tRNA ribosyltransferase-isomerase [EC:2.4.99.17]	0.00154085	65.3666	0.91	0.97
K16568	exoZ	exopolysaccharide production protein ExoZ	0.00160663	57.9684	0.6	0.93
K03649	mug	double-stranded uracil-DNA glycosylase [EC:3.2.2.28]	0.00163602	11.9051	0.15	0.37
K03606	wcaJ	putative colanic acid biosysnthesis UDP-glucose lipid carrier transferase	0.0016794	80.2971	0.49	0.76
K03307	TC.SSS	solute:Na+ symporter, SSS family	0.00170972	34.9972	0.22	0.53
K00166	BCKDHA, bkdA1	2-oxoisovalerate dehydrogenase E1 component alpha subunit [EC:1.2.4.4]	0.00171112	5.06935	0.47	0.74
K22293	rspR	GntR family transcriptional regulator, rspAB operon transcriptional repressor	0.00178156	29.1036	0.4	0.5
K22224	acdB	acetate---CoA ligase (ADP-forming) subunit beta [EC:6.2.1.13]	0.00181562	58.0179	0.19	0.37
K20023	talrD-galrD	L-talarate/galactarate dehydratase [EC:4.2.1.156 4.2.1.42]	0.00186413	15.0624	0.45	0.5
K09962	K09962	uncharacterized protein	0.00186647	33.4972	0.23	0.53
K17735	lcdH, cdhA	carnitine 3-dehydrogenase [EC:1.1.1.108]	0.00187766	10.0271	0.33	0.74
K03478	chbG	chitin disaccharide deacetylase [EC:3.5.1.105]	0.00188373	41.5223	0.48	0.51
K05916	hmp, YHB1	nitric oxide dioxygenase [EC:1.14.12.17]	0.00190659	58.1716	0.31	0.44
K01209	abfA	alpha-N-arabinofuranosidase [EC:3.2.1.55]	0.00191405	15.701	0.28	0.58
K20420	ncsB3	2-hydroxy-5-methyl-1-naphthoate 7-hydroxylase [EC:1.14.15.31]	0.00206473	46.7844	0.01	0.22
K07793	tctA	putative tricarboxylic transport membrane protein	0.00216689	80.0364	0.64	0.93
K07646	kdpD	two-component system, OmpR family, sensor histidine kinase KdpD [EC:2.7.13.3]	0.00219208	52.519	0.69	0.89
K11531	lsrR	lsr operon transcriptional repressor	0.00227279	28.4269	0.45	0.88
K07274	mipA, ompV	MipA family protein	0.00231757	9.84585	0.46	0.72
K03313	nhaA	Na+:H+ antiporter, NhaA family	0.00232224	63.6552	0.86	0.78
K01826	hpaF, hpcD	5-carboxymethyl-2-hydroxymuconate isomerase [EC:5.3.3.10]	0.00233203	78.2156	0.41	0.67
K03529	smc	chromosome segregation protein	0.00237495	60.0821	0.76	0.92
K02495	hemN, hemZ	oxygen-independent coproporphyrinogen III oxidase [EC:1.3.98.3]	0.00240387	82.7489	0.67	0.89
K01531	mgtA, mgtB	Mg2+-importing ATPase [EC:3.6.3.2]	0.00259467	8.97793	0.3	0.27
K10218	ligK, galC	4-hydroxy-4-methyl-2-oxoglutarate aldolase [EC:4.1.3.17]	0.00261193	74.2825	0.58	0.96
K20975	K20975	two-component system, sensor histidine kinase [EC:2.7.13.3]	0.00264132	74.8325	0.63	0.87
K07282	capA, pgsA	gamma-polyglutamate biosynthesis protein CapA	0.00279014	100.786	0.16	0.61
K02072	metI	D-methionine transport system permease protein	0.00284705	77.9812	0.7	0.92
K20757	dthadh	threo-3-hydroxy-D-aspartate ammonia-lyase [EC:4.3.1.27]	0.00288064	101.111	0.35	0.47
K02170	bioH	pimeloyl-[acyl-carrier protein] methyl ester esterase [EC:3.1.1.85]	0.00294128	83.0443	0.32	0.57
K03518	coxS	aerobic carbon-monoxide dehydrogenase small subunit [EC:1.2.5.3]	0.00305418	99.192	0.51	0.84
K16515	galB	4-oxalomesaconate hydratase [EC:4.2.1.83]	0.00317733	68.1899	0.14	0.53
K01537	E3.6.3.8	Ca2+-transporting ATPase [EC:3.6.3.8]	0.00321465	22.5993	0.26	0.41
K18983	gci	D-galactarolactone cycloisomerase [EC:5.5.1.27]	0.00331681	98.0472	0.35	0.79
K10805	tesB	acyl-CoA thioesterase II [EC:3.1.2.-]	0.00376839	68.931	0.85	0.98
K00141	xylC	benzaldehyde dehydrogenase (NAD) [EC:1.2.1.28]	0.00413506	30.7598	0.12	0.22
K03442	mscS	small conductance mechanosensitive channel	0.00418264	41.2263	0.43	0.81
K02042	phnE	phosphonate transport system permease protein	0.00424562	70.5037	0.64	0.94
K10914	crp	CRP/FNR family transcriptional regulator, cyclic AMP receptor protein	0.00440329	155.035	0.58	0.89
K05989	ramA	alpha-L-rhamnosidase [EC:3.2.1.40]	0.00445274	7.92644	0.31	0.67
K07241	nixA	high-affinity nickel-transport protein	0.00452692	31.6567	0.12	0.33
K18981	udh	uronate dehydrogenase [EC:1.1.1.203]	0.00453111	35.34	0.37	0.81
K06042	cobH-cbiC	precorrin-8X/cobalt-precorrin-8 methylmutase [EC:5.4.99.61 5.4.99.60]	0.00454838	93.5426	0.82	0.97
K00984	aadA	streptomycin 3"-adenylyltransferase [EC:2.7.7.47]	0.00473964	45.9748	0.37	0.93
K16260	mxaD	mxaD protein	0.00478629	18.9217	0.29	0.46
K20534	gtrB, csbB	polyisoprenyl-phosphate glycosyltransferase [EC:2.4.-.-]	0.00480495	72.7208	0.5	0.76
K21054	eryB	D-erythritol 1-phosphate dehydrogenase [EC:1.1.1.402]	0.00485627	23.3213	0.32	0.56
K13791	ipaH9.8	invasion plasmid antigen	0.00496822	96.8757	0	0.24
K07482	K07482	transposase, IS30 family	0.00508485	43.2021	0.18	0.4
K03294	TC.APA	basic amino acid/polyamine antiporter, APA family	0.00524813	65.0842	0.51	0.76
K09129	K09129	uncharacterized protein	0.00526678	63.6171	0.02	0.12
K11004	hlyB, cyaB	ATP-binding cassette, subfamily B, bacterial HlyB/CyaB	0.00527611	51.0563	0.15	0.35
K00404	ccoN	cytochrome c oxidase cbb3-type subunit I [EC:1.9.3.1]	0.00547205	164	0.64	0.97
K16593	bioI, CYP107H	pimeloyl-[acyl-carrier protein] synthase [EC:1.14.14.46]	0.0057986	18.0272	0.07	0.22
K11003	hlyD, cyaD	hemolysin D	0.00582192	49.2465	0.17	0.36
K11102	gltP, gltT	proton glutamate symport protein	0.00584058	62.6707	0.12	0.25
K11744	tqsA	AI-2 transport protein TqsA	0.00586857	71.4374	0.67	0.77
K03465	thyX, thy1	thymidylate synthase (FAD) [EC:2.1.1.148]	0.00593388	23.6241	0.07	0.27
K00126	fdsD	formate dehydrogenase subunit delta [EC:1.17.1.9]	0.00604584	91.644	0.61	0.97
K19191	mabO	4-methylaminobutanoate oxidase (formaldehyde-forming) [EC:1.5.3.19]	0.00619046	11.667	0.24	0.75
K07234	K07234	uncharacterized protein involved in response to NO	0.00621378	59.5974	0.52	0.66
K18029	nicA	nicotinate dehydrogenase subunit A [EC:1.17.2.1]	0.0064237	54.0167	0.24	0.5
K01457	atzF	allophanate hydrolase [EC:3.5.1.54]	0.00661963	53.0482	0.63	0.82
K07302	iorA	isoquinoline 1-oxidoreductase subunit alpha [EC:1.3.99.16]	0.00663363	93.2151	0.46	0.77
K12448	UXE, uxe	UDP-arabinose 4-epimerase [EC:5.1.3.5]	0.00667561	45.5544	0.32	0.61
K00407	ccoQ	cytochrome c oxidase cbb3-type subunit IV	0.00678757	169.724	0.62	0.98
K07795	tctC	putative tricarboxylic transport membrane protein	0.00729139	75.1943	0.58	0.93
K15555	ssuB	sulfonate transport system ATP-binding protein [EC:3.6.3.-]	0.00734271	58.8961	0.58	0.91
K16703	wcaL, amsK	colanic acid/amylovoran biosynthesis glycosyltransferase [EC:2.4.-.-]	0.00741735	39.6027	0.52	0.75
K22027	iacA	indole-3-acetate monooxygenase [EC:1.14.13.235]	0.00745	100.834	0.1	0.26
K03271	gmhA, lpcA	D-sedoheptulose 7-phosphate isomerase [EC:5.3.1.28]	0.00766926	10.6263	0.15	0.49
K07814	K07814	putative two-component system response regulator	0.00808911	20.2198	0.57	0.65
K03202	virB7, lvhB7	type IV secretion system protein VirB7	0.00853695	74.7289	0.31	0.54
K02010	afuC, fbpC	iron(III) transport system ATP-binding protein [EC:3.6.3.30]	0.00862092	14.9258	0.79	0.86
K15861	fixK	CRP/FNR family transcriptional regulator, nitrogen fixation regulation protein	0.00863025	112.961	0.52	0.7
K15782	doeX	Lrp/AsnC family transcriptional regulator, regulator of ectoine-degradation genes	0.00881219	22.8899	0.36	0.79
K01707	kdgD	5-dehydro-4-deoxyglucarate dehydratase [EC:4.2.1.41]	0.00933933	26.9961	0.35	0.78
K13819	K13819	NifU-like protein	0.00942796	76.5276	0.79	0.79
K15783	doeA	ectoine hydrolase [EC:3.5.4.44]	0.00999709	61.4175	0.27	0.77
K15785	doeD	L-2,4-diaminobutyrate transaminase [EC:2.6.1.76]	0.0100111	53.63	0.33	0.77
K18303	mexK	multidrug efflux pump	0.010123	80.3712	0.49	0.98
K09023	rutD	aminoacrylate hydrolase [EC:3.5.1.-]	0.010151	12.7438	0.36	0.41
K09003	K09003	uncharacterized protein	0.0102957	175.762	0.19	0.93
K00688	PYG, glgP	glycogen phosphorylase [EC:2.4.1.1]	0.0108834	62.1325	0.63	0.95
K13652	K13652	AraC family transcriptional regulator	0.0111633	30.2094	0.43	0.77
K01602	rbcS	ribulose-bisphosphate carboxylase small chain [EC:4.1.1.39]	0.0113033	45.1228	0.15	0.51
K14170	pheA	chorismate mutase / prephenate dehydratase [EC:5.4.99.5 4.2.1.51]	0.0115785	34.4326	0.27	0.34
K01969	E6.4.1.4B	3-methylcrotonyl-CoA carboxylase beta subunit [EC:6.4.1.4]	0.0115925	76.9376	0.66	0.95
K03620	hyaC	Ni/Fe-hydrogenase 1 B-type cytochrome subunit	0.0118258	73.6397	0.25	0.44
K05817	hcaR	LysR family transcriptional regulator, hca operon transcriptional activator	0.0119424	52.8473	0.41	0.73
K11906	vasD, lip	type VI secretion system protein VasD	0.0119844	39.4772	0.04	0.34
K00868	pdxK, pdxY	pyridoxine kinase [EC:2.7.1.35]	0.0120824	14.6507	0.79	0.93
K02071	metN	D-methionine transport system ATP-binding protein	0.012227	76.6225	0.7	0.92
K17837	bla2, blm, ccrA, blaB	metallo-beta-lactamase class B [EC:3.5.2.6]	0.0123343	22.0598	0.14	0.26
K01706	gudD	glucarate dehydratase [EC:4.2.1.40]	0.0124416	67.1483	0.17	0.44
K20431	cetB, valD	2-epi-5-epi-valiolone epimerase [EC:5.1.3.33]	0.0125442	74.9785	0.15	0.42
K16148	glgM	alpha-maltose-1-phosphate synthase [EC:2.4.1.342]	0.0125955	35.5832	0.26	0.51
K07028	K07028	uncharacterized protein	0.0127261	62.5133	0.35	0.68
K21677	hpnE	hydroxysqualene dehydroxylase [EC:1.17.8.1]	0.0128008	18.9713	0.27	0.31
K18954	pobR	AraC family transcriptional regulator, transcriptional activator of pobA	0.0134492	19.8866	0.54	0.84
K04098	chqB	hydroxyquinol 1,2-dioxygenase [EC:1.13.11.37]	0.0135518	52.7046	0.17	0.46
K14520	hapE	4-hydroxyacetophenone monooxygenase [EC:1.14.13.84]	0.0137338	39.4283	0.05	0.28
K07696	nreC	two-component system, NarL family, response regulator NreC	0.014079	59.6619	0.3	0.69
K18297	mexT	LysR family transcriptional regulator, mexEF-oprN operon transcriptional activator	0.0142143	69.9179	0.55	0.98
K01070	frmB, ESD, fghA	S-formylglutathione hydrolase [EC:3.1.2.12]	0.0145921	43.1883	0.67	0.88
K12710	novU	C-methyltransferase [EC:2.1.1.-]	0.0147087	37.3889	0.34	0.51
K10126	dctD	two-component system, NtrC family, C4-dicarboxylate transport response regulator DctD	0.0149793	11.4029	0.58	0.83
K14584	nahD	2-hydroxychromene-2-carboxylate isomerase [EC:5.99.1.4]	0.015026	20.7684	0.35	0.43
K17947	wbiB	dTDP-L-rhamnose 4-epimerase [EC:5.1.3.25]	0.0150586	102.476	0.2	0.74
K11105	cvrA, nhaP2	cell volume regulation protein A	0.0151519	56.8528	0.47	0.9
K00405	ccoO	cytochrome c oxidase cbb3-type subunit II	0.0153572	165.333	0.63	0.97
K11741	sugE	quaternary ammonium compound-resistance protein SugE	0.0153618	167	0.66	0.98
K19113	ttr	acetyltransferase [EC:2.3.1.-]	0.0158423	17.7465	0.37	0.78
K22003	ais	aconitate Delta-isomerase [EC:5.3.3.7]	0.0159963	49.1849	0.1	0.3
K15577	nrtB, nasE, cynB	nitrate/nitrite transport system permease protein	0.0164908	96.6936	0.53	0.88
K10742	DNA2	DNA replication ATP-dependent helicase Dna2 [EC:3.6.4.12]	0.016794	35.6082	0.12	0.22
K06867	K06867	uncharacterized protein	0.0168033	18.651	0.39	0.49
K00266	gltD	glutamate synthase (NADPH) small chain [EC:1.4.1.13]	0.0170133	69.4196	0.91	0.97
K07118	K07118	uncharacterized protein	0.0171439	91.6423	0.41	0.66
K06894	K06894	uncharacterized protein	0.0174891	60.6678	0.73	0.93
K11385	embA	arabinosyltransferase A [EC:2.4.2.-]	0.017685	8.25226	0.04	0.27
K13653	K13653	AraC family transcriptional regulator	0.0179276	81.5825	0.35	0.94
K03897	iucD	lysine N6-hydroxylase [EC:1.14.13.59]	0.0180862	42.7286	0.07	0.56
K16698	tuaG	teichuronic acid biosynthesis glycosyltransferase TuaG [EC:2.4.-.-]	0.0181002	32.2178	0.15	0.6
K07303	iorB	isoquinoline 1-oxidoreductase subunit beta [EC:1.3.99.16]	0.0192944	93.0359	0.45	0.76
K13444	SUMF1, FGE	formylglycine-generating enzyme [EC:1.8.3.7]	0.0193131	20.2172	0.3	0.57
K13057	treT	trehalose synthase [EC:2.4.1.245]	0.0198449	22.9264	0.01	0.07
K09118	K09118	uncharacterized protein	0.0201621	49.367	0.02	0.12
K21019	sadC	diguanylate cyclase [EC:2.7.7.65]	0.0202041	38.6491	0.42	0.69
K03335	iolE	inosose dehydratase [EC:4.2.1.44]	0.0210391	14.0834	0.64	0.85
K00273	DAO, aao	D-amino-acid oxidase [EC:1.4.3.3]	0.0212257	40.1534	0.46	0.56
K19172	dndE	DNA sulfur modification protein DndE	0.0217622	42.6525	0.31	0.57
K00875	E2.7.1.47	D-ribulokinase [EC:2.7.1.47]	0.0227092	9.92218	0.45	0.66
K03119	tauD	taurine dioxygenase [EC:1.14.11.17]	0.0228958	94.3424	0.12	0.34
K01563	dhaA	haloalkane dehalogenase [EC:3.8.1.5]	0.0229891	65.6453	0.29	0.59
K11921	cynR	LysR family transcriptional regulator, cyn operon transcriptional activator	0.0230684	52.598	0.85	0.92
K16652	dprE2	decaprenylphospho-beta-D-erythro-pentofuranosid-2-ulose 2-reductase [EC:1.1.1.333]	0.0235816	64.0351	0.09	0.34
K11103	dctA	aerobic C4-dicarboxylate transport protein	0.0236422	180.26	0.55	1
K01781	mdlA	mandelate racemase [EC:5.1.2.2]	0.0241647	106.462	0.06	0.27
K07715	glrR, qseF	two-component system, NtrC family, response regulator GlrR	0.0247292	20.2358	0.08	0.21
K02613	paaE	ring-1,2-phenylacetyl-CoA epoxidase subunit PaaE	0.025149	36.4557	0.21	0.53
K14161	imuB	protein ImuB	0.0252936	53.324	0.89	0.96
K20832	EN3GAL	galactan endo-beta-1,3-galactanase [EC:3.2.1.181]	0.0258208	4.59178	0.16	0.36
K04034	bchE	anaerobic magnesium-protoporphyrin IX monomethyl ester cyclase [EC:1.21.98.3]	0.0270523	42.9408	0.23	0.57
K03825	yhhY	putative acetyltransferase [EC:2.3.1.-]	0.0283212	89.3051	0.47	0.84
K00666	ACSF2	fatty-acyl-CoA synthase [EC:6.2.1.-]	0.0284658	108.599	0.65	0.93
K13770	ysiA, fadR	TetR/AcrR family transcriptional regulator, fatty acid metabolism regulator protein	0.0285451	77.7064	0.36	0.71
K05878	dhaK	phosphoenolpyruvate---glycerone phosphotransferase subunit DhaK [EC:2.7.1.121]	0.0286011	58.152	0.46	0.85
K00855	PRK, prkB	phosphoribulokinase [EC:2.7.1.19]	0.0290443	39.6904	0.32	0.51
K09690	ABC-2.LPSE.P	lipopolysaccharide transport system permease protein	0.0293848	21.1936	0.49	0.62
K07246	ttuC, dmlA	tartrate dehydrogenase/decarboxylase / D-malate dehydrogenase [EC:1.1.1.93 4.1.1.73 1.1.1.83]	0.0294222	123.827	0.48	0.88
K18298	mexE	membrane fusion protein, multidrug efflux system	0.0296274	47.1005	0.22	0.78
K12062	trbI	conjugal transfer pilin signal peptidase TrbI	0.0301126	54.1771	0.13	0.26
K15468	pksS	cytochrome P450 PksS	0.0303272	34.983	0.16	0.3
K19587	oqxR	Rrf2 family transcriptional regulator, repressor of oqxAB	0.0310316	11.068	0.28	0.44
K06934	K06934	uncharacterized protein	0.0310876	46.8697	0.18	0.38
K20074	prpC, phpP	PPM family protein phosphatase [EC:3.1.3.16]	0.0311109	35.1046	0.25	0.43
K18534	K18534	MPBQ/MSBQ methyltransferase [EC:2.1.1.295]	0.0315774	69.0257	0.06	0.15
K09709	meh	3-methylfumaryl-CoA hydratase [EC:4.2.1.153]	0.0324171	47.4927	0.36	0.37
K05879	dhaL	phosphoenolpyruvate---glycerone phosphotransferase subunit DhaL [EC:2.7.1.121]	0.0327996	56.2695	0.41	0.83
K01561	dehH	haloacetate dehalogenase [EC:3.8.1.3]	0.0330515	64.9666	0.59	0.96
K16135	dmlR	LysR family transcriptional regulator, transcriptional activator for dmlA	0.0331495	38.9545	0.72	0.96
K15578	nrtC, nasD	nitrate/nitrite transport system ATP-binding protein [EC:3.6.3.-]	0.0336067	93.2276	0.53	0.88
K03380	E1.14.13.7	phenol 2-monooxygenase [EC:1.14.13.7]	0.0344697	83.9014	0.06	0.25
K01750	E4.3.1.12, ocd	ornithine cyclodeaminase [EC:4.3.1.12]	0.0359578	48.3571	0.73	0.87
K13010	per, rfbE	perosamine synthetase [EC:2.6.1.102]	0.0359858	63.6117	0.47	0.8
K00002	AKR1A1, adh	alcohol dehydrogenase (NADP+) [EC:1.1.1.2]	0.0360605	22.8152	0.02	0.1
K01761	E4.4.1.11	methionine-gamma-lyase [EC:4.4.1.11]	0.036303	39.5159	0.5	0.92
K06139	pqqE	pyrroloquinoline quinone biosynthesis protein E	0.0365363	55.116	0.4	0.56
K00446	dmpB, xylE	catechol 2,3-dioxygenase [EC:1.13.11.2]	0.0365596	79.4949	0.38	0.69
K20325	fhrR	TetR/AcrR family transcriptional regulator, Clp-modulated transcription factor	0.0375019	36.1204	0.25	0.66
K21134	triC	multidrug efflux pump	0.0378471	34.6186	0.64	0.66
K06940	K06940	uncharacterized protein	0.038365	47.3023	0.3	0.79
K02638	petE	plastocyanin	0.0389061	19.7131	0.4	0.66
K03634	lolA	outer membrane lipoprotein carrier protein	0.039046	35.0223	0.59	0.94
K01040	gctB	glutaconate CoA-transferase, subunit B [EC:2.8.3.12]	0.0394426	36.3412	0.24	0.51
K06222	dkgB	2,5-diketo-D-gluconate reductase B [EC:1.1.1.346]	0.0394752	24.8563	0.46	0.55
K00883	dgoK	2-dehydro-3-deoxygalactonokinase [EC:2.7.1.58]	0.0398671	10.0082	0.68	0.99
K15358	ena	enamidase [EC:3.5.2.18]	0.0403196	33.9216	0.12	0.35
K09144	K09144	uncharacterized protein	0.0403896	44.064	0.29	0.53
K15576	nrtA, nasF, cynA	nitrate/nitrite transport system substrate-binding protein	0.0420736	100.73	0.53	0.9
K00832	tyrB	aromatic-amino-acid transaminase [EC:2.6.1.57]	0.0426008	3.52395	0.19	0.68
K18905	ameR, rmiR	TetR/AcrR family transcriptional regulator, repressor of the ameABC operon	0.0443408	65.438	0.5	0.97
K01432	AFMID	arylformamidase [EC:3.5.1.9]	0.0444295	92.5497	0.55	0.74
K03829	yedL	putative acetyltransferase [EC:2.3.1.-]	0.0447187	13.3447	0.48	0.95
K18223	prmA	propane 2-monooxygenase large subunit [EC:1.14.13.227]	0.0451899	25.0111	0.03	0.15
K18224	prmC	propane 2-monooxygenase small subunit [EC:1.14.13.227]	0.0451899	25.0112	0.03	0.15
K18226	prmD	propane monooxygenase coupling protein	0.0451899	25.0114	0.03	0.15
K18382	adh1	NAD+-dependent secondary alcohol dehydrogenase Adh1 [EC:1.1.1.-]	0.0455491	39.3411	0.03	0.14
K00087	ygeS, xdhA	xanthine dehydrogenase molybdenum-binding subunit [EC:1.17.1.4]	0.0459642	69.4005	0.15	0.57
pfam00142	Fer4_NifH	4Fe-4S iron sulfur cluster binding proteins, NifH/frxC family.	0	151.405	0.25	0.92
pfam00148	Oxidored_nitro	Nitrogenase component 1 type Oxidoreductase.	0	158.331	0.25	0.94
pfam00183	HSP90	Hsp90 protein.	0	95.1177	0.38	0.7
pfam00374	NiFeSe_Hases	Nickel-dependent hydrogenase.	0	19.8105	0.11	0.37
pfam00536	SAM_1	SAM domain (Sterile alpha motif). It has been suggested that SAM is an evolutionarily conserved protein binding domain that is involved in the regulation of numerous developmental processes in diverse eukaryotes. The SAM domain can potentially function as a protein interaction module through its ability to homo- and heterooligomerise with other SAM domains.	0	136.369	0.07	0.55
pfam01155	HypA	Hydrogenase/urease nickel incorporation, metallochaperone, hypA. HypA is a metallochaperone that binds nickel to bring it safely to its target. The targets for Hypa are the nickel-containing enzymes [Ni,Fe]-hydrogenase and urease. The nickel coordinates with four nitrogens within the protein. The four conserved cysteines towards the C-terminus bind one zinc moiety probably to stabilize the protei…	0	25.5691	0.1	0.34
pfam01455	HupF_HypC	HupF/HypC family.	0	30.0348	0.1	0.36
pfam01750	HycI	Hydrogenase maturation protease. The family consists of hydrogenase maturation proteases. In E. coli HypI the hydrogenase maturation protease is involved in processing of HypE the large subunit of hydrogenases 3, by cleavage of its C-terminal.	0	12.5942	0.1	0.29
pfam01924	HypD	Hydrogenase formation hypA family. HypD is involved in hydrogenase formation. It contains many possible metal binding residues, which may bind to nickel. Transposon Tn5 insertions into hypD resulted in R. leguminosarum mutants that lacked any hydrogenase activity in symbiosis with peas.	0	36.1477	0.1	0.37
pfam02474	NodA	Nodulation protein A (NodA). Rhizobia nodulation (nod) genes control the biosynthesis of Nod factors required for infection and nodulation of their legume hosts. Nodulation protein A (NodA) is a N-acetyltransferase involved in production of Nod factors that stimulate mitosis in various plant protoplasts.	0	351.37	0.01	0.93
pfam02543	Carbam_trans_N	Carbamoyltransferase N-terminus. This domain is found in NodU from Rhizobium, CmcH from Nocardia lactamdurans and the bifunctional carbamoyltransferase TobZ from Streptoalloteichus tenebrarius. NodU a Rhizobium nodulation protein involved in the synthesis of nodulation factors has 6-O-carbamoyltransferase-like activity. CmcH is involved in cephamycin (antibiotic) biosynthesis and has 3-hydroxymet…	0	110.423	0.24	0.72
pfam02579	Nitro_FeMo-Co	Dinitrogenase iron-molybdenum cofactor. This family contains several NIF (B, Y and X) proteins which are iron-molybdenum cofactors (FeMo-co) in the dinitrogenase enzyme which catalyzes the reduction of dinitrogen to ammonium. Dinitrogenase is a hetero-tetrameric (alpha(2)beta(2)) enzyme which contains the iron-molybdenum cofactor (FeMo-co) at its active site.	0	152.503	0.1	0.93
pfam02902	Peptidase_C48	Ulp1 protease family, C-terminal catalytic domain. This domain contains the catalytic triad Cys-His-Asn.	0	232.698	0	0.45
pfam03206	NifW	Nitrogen fixation protein NifW. Nitrogenase is a complex metalloenzyme composed of two proteins designated the Fe-protein and the MoFe-protein. Apart from these two proteins, a number of accessory proteins are essential for the maturation and assembly of nitrogenase. Even though experimental evidence suggests that these accessory proteins are required for nitrogenase activity, the exact roles pla…	0	142.246	0.1	0.73
pfam03270	DUF269	Protein of unknown function, DUF269. Members of this family may be involved in nitrogen fixation, since they are found within nitrogen fixation operons.	0	133.259	0.1	0.72
pfam04319	NifZ	NifZ domain. This short protein is found in the nif (nitrogen fixation) operon. Its function is unknown but is probably involved in nitrogen fixation or regulating some component of this process. This 75 residue region is presumed to be a domain. It is found in isolation in some members and in the amino terminal half of the longer NifZ proteins.	0	142.878	0.1	0.72
pfam04809	HupH_C	HupH hydrogenase expression protein, C-terminal conserved region. This family represents a C-terminal conserved region found in these bacterial proteins necessary for hydrogenase synthesis. Their precise function is unknown.	0	22.4703	0.09	0.31
pfam04891	NifQ	NifQ. NifQ is involved in early stages of the biosynthesis of the iron-molybdenum cofactor (FeMo-co), which is an integral part of the active site of dinitrogenase. The conserved C-terminal cysteine residues may be involved in metal binding.	0	140.942	0.1	0.73
pfam05082	Rop-like	Rop-like. This family contains several uncharacterized bacterial proteins. These proteins are found in nitrogen fixation operons so are likely to play some role in this process. They consist of two alpha helices which are joined by a four residue linker. The helices form an antiparallel bundle and cross towards their termini. They are likely to form a rod-like dimer. They have structural similari…	0	132.524	0.09	0.75
pfam05401	NodS	Nodulation protein S (NodS). This family consists of nodulation S (NodS) proteins. The products of the rhizobial nodulation genes are involved in the biosynthesis of lipochitin oligosaccharides (LCOs), which are host-specific signal molecules required for nodule formation. NodS is an S-adenosyl-L-methionine (SAM)-dependent methyltransferase involved in N methylation of LCOs. NodS uses N-deacetyla…	0	142.313	0.19	0.77
pfam05830	NodZ	Nodulation protein Z (NodZ). The nodulation genes of Rhizobia are regulated by the nodD gene product in response to host-produced flavonoids and appear to encode enzymes involved in the production of a lipo-chitose signal molecule required for infection and nodule formation. NodZ is required for the addition of a 2-O-methylfucose residue to the terminal reducing N-acetylglucosamine of the nodulat…	0	70.3101	0	0.49
pfam06635	NolV	Nodulation protein NolV. This family consists of several nodulation protein NolV sequences from different Rhizobium species. The function of this family is unclear.	0	75.9558	0.06	0.49
pfam06988	NifT	NifT/FixU protein. This family consists of several NifT and FixU bacterial proteins. The function of NifT is unknown although it is thought that the protein may be involved in biosynthesis of the FeMo cofactor of nitrogenase although perturbation of nifT expression in K. pneumoniae has only a limited effect on nitrogen fixation.	0	155.334	0.1	0.94
pfam07503	zf-HYPF	HypF finger. The HypF family of proteins are involved in the maturation and regulation of hydrogenase. In the N-terminus they appear to have two Zinc finger domains, as modelled by this family.	0	17.5589	0.1	0.29
pfam10000	ACT_3	ACT domain. This domain, found in various hypothetical bacterial proteins, has no known function. However, its structure is similar to the ACT domain which suggests that it binds to amino acids and regulates other protein activity. This family was formerly known as DUF2241.	0	36.3292	0.18	0.58
pfam11844	DUF3364	Domain of unknown function (DUF3364). This domain is functionally uncharacterized. This domain is found in bacteria. This presumed domain is about 60 amino acids in length.	0	155.227	0.1	0.94
pfam13459	Fer4_15	4Fe-4S single cluster domain.	0	115.601	0.08	0.72
pfam14720	NiFe_hyd_SSU_C	NiFe/NiFeSe hydrogenase small subunit C-terminal. This domain is found at the C-terminus of hydrogenase small subunits including periplasmic [NiFeSe] hydrogenase small subunit, uptake hydrogenase small subunit and periplasmic [NiFe] hydrogenase small subunit. This C-terminal domain binds two of the three iron-sulfur clusters in this enzyme.	0	22.999	0.1	0.34
[truncated: 344 more rows]

## Sheet: d
Genes families correlated with animal-associated strains			Genes associated with nodule-associated strains	Genes associated with nodule-associated strains	Genes associated with nodule-associated strains	Genes associated with nodule-associated strains	Genes associated with nodule-associated strains	Genes associated with nodule-associated strains	Genes associated with nodule-associated strains	Genes associated with nodule-associated strains	Genes associated with nodule-associated strains	Genes associated with nodule-associated strains	Genes associated with nodule-associated strains	Genes associated with nodule-associated strains	Genes associated with nodule-associated strains	Genes associated with nodule-associated strains	Genes associated with nodule-associated strains	Genes associated with nodule-associated strains	Genes associated with nodule-associated strains	Genes associated with nodule-associated strains	Genes associated with nodule-associated strains	Genes associated with nodule-associated strains	Genes associated with nodule-associated strains	Genes associated with nodule-associated strains	Genes associated with nodule-associated strains	Genes associated with nodule-associated strains	Genes associated with nodule-associated strains	Genes associated with nodule-associated strains	Genes associated with nodule-associated strains	Genes associated with nodule-associated strains	Genes associated with nodule-associated strains	Genes associated with nodule-associated strains	Genes associated with nodule-associated strains	Genes associated with nodule-associated strains	Genes associated with nodule-associated strains	Genes associated with nodule-associated strains	Genes associated with nodule-associated strains	Genes associated with nodule-associated strains	Genes associated with nodule-associated strains	Genes associated with nodule-associated strains	Genes associated with nodule-associated strains	Genes associated with nodule-associated strains	Genes associated with nodule-associated strains	Genes associated with nodule-associated strains	Genes associated with nodule-associated strains	Genes associated with nodule-associated strains	Genes associated with nodule-associated strains	Genes associated with nodule-associated strains	Genes associated with nodule-associated strains
[truncated: 157 more rows]
[truncated: 5,000 more columns]

[truncated: 2 more sheets: e, f]
